# Supplementary material for: Award rate inequities in biomedical research
Source: PLoS One. 2022 Jul 1;17(7):e0270612. doi: 10.1371/journal.pone.0270612 (PMC9249172; doi:10.1371/journal.pone.0270612)
Supplement: S1 File — (XLSX) [file pone.0270612.s008.xlsx]

## Sheet: Data Supplement
ID	Proposal Status	PI Race or Ethnicity	Submission Category
1	Not Funded	Asian	Other Federal
2	Not Funded	Asian	Other Federal
3	Not Funded	Asian	R01 & R01 Equiv
4	Not Funded	Asian	Other Federal
5	Not Funded	Asian	Other Federal
6	Not Funded	Asian	Non-Profit
7	Funded	White, Not of Hispanic Origin	Other Federal
8	Funded	White, Not of Hispanic Origin	R01 & R01 Equiv
9	Not Funded	White, Not of Hispanic Origin	R01 & R01 Equiv
10	Funded	White, Not of Hispanic Origin	R01 & R01 Equiv
11	Not Funded	White, Not of Hispanic Origin	R01 & R01 Equiv
12	Not Funded	White, Not of Hispanic Origin	Non-Profit
13	Funded	Asian	R01 & R01 Equiv
14	Funded	Asian	R01 & R01 Equiv
15	Not Funded	Asian	Other Federal
16	Not Funded	Asian	R01 & R01 Equiv
17	Funded	White, Not of Hispanic Origin	R01 & R01 Equiv
18	Not Funded	White, Not of Hispanic Origin	R01 & R01 Equiv
19	Funded	White, Not of Hispanic Origin	R01 & R01 Equiv
20	Funded	White, Not of Hispanic Origin	R01 & R01 Equiv
21	Funded	White, Not of Hispanic Origin	R01 & R01 Equiv
22	Not Funded	White, Not of Hispanic Origin	Non-Profit
23	Not Funded	White, Not of Hispanic Origin	R01 & R01 Equiv
24	Funded	White, Not of Hispanic Origin	Non-Profit
25	Not Funded	White, Not of Hispanic Origin	Other Federal
26	Not Funded	White, Not of Hispanic Origin	Other Federal
27	Not Funded	White, Not of Hispanic Origin	R01 & R01 Equiv
28	Not Funded	White, Not of Hispanic Origin	Other Federal
29	Not Funded	White, Not of Hispanic Origin	R01 & R01 Equiv
30	Funded	White, Not of Hispanic Origin	R01 & R01 Equiv
31	Not Funded	White, Not of Hispanic Origin	R01 & R01 Equiv
32	Not Funded	White, Not of Hispanic Origin	Non-Profit
33	Funded	White, Not of Hispanic Origin	Other Federal
34	Funded	White, Not of Hispanic Origin	R01 & R01 Equiv
35	Not Funded	White, Not of Hispanic Origin	Other Federal
36	Not Funded	White, Not of Hispanic Origin	Non-Profit
37	Not Funded	White, Not of Hispanic Origin	Other Federal
38	Not Funded	White, Not of Hispanic Origin	R01 & R01 Equiv
39	Not Funded	White, Not of Hispanic Origin	Industry
40	Not Funded	White, Not of Hispanic Origin	R01 & R01 Equiv
41	Not Funded	White, Not of Hispanic Origin	R01 & R01 Equiv
42	Not Funded	White, Not of Hispanic Origin	R01 & R01 Equiv
43	Funded	White, Not of Hispanic Origin	Other Federal
44	Not Funded	White, Not of Hispanic Origin	Other Federal
45	Not Funded	White, Not of Hispanic Origin	R01 & R01 Equiv
46	Funded	Asian	Other Federal
47	Not Funded	Asian	Non-Profit
48	Not Funded	Asian	Non-Profit
49	Not Funded	Asian	Non-Profit
50	Not Funded	Asian	Non-Profit
51	Not Funded	Asian	Non-Profit
52	Not Funded	Asian	Non-Profit
53	Funded	Asian	Non-Profit
54	Funded	Asian	Non-Profit
55	Not Funded	Asian	Non-Profit
56	Not Funded	Asian	R01 & R01 Equiv
57	Not Funded	Asian	Non-Profit
58	Not Funded	Asian	Non-Profit
59	Not Funded	Asian	Other Federal
60	Funded	Asian	R01 & R01 Equiv
61	Not Funded	Asian	R01 & R01 Equiv
62	Not Funded	Asian	Non-Profit
63	Funded	Asian	Non-Profit
64	Funded	Asian	Non-Profit
65	Funded	Asian	Non-Profit
66	Not Funded	Asian	R01 & R01 Equiv
67	Not Funded	Asian	R01 & R01 Equiv
68	Funded	White, Not of Hispanic Origin	Other Federal
69	Not Funded	White, Not of Hispanic Origin	R01 & R01 Equiv
70	Funded	White, Not of Hispanic Origin	Non-Profit
71	Funded	White, Not of Hispanic Origin	Non-Profit
72	Funded	White, Not of Hispanic Origin	Non-Profit
73	Funded	White, Not of Hispanic Origin	Non-Profit
74	Not Funded	White, Not of Hispanic Origin	Non-Profit
75	Funded	White, Not of Hispanic Origin	Non-Profit
76	Not Funded	Asian	R01 & R01 Equiv
77	Funded	Asian	Non-Profit
78	Not Funded	Asian	Other Federal
79	Funded	White, Not of Hispanic Origin	Other Federal
80	Funded	White, Not of Hispanic Origin	Other Federal
81	Not Funded	White, Not of Hispanic Origin	R01 & R01 Equiv
82	Funded	White, Not of Hispanic Origin	R01 & R01 Equiv
83	Funded	White, Not of Hispanic Origin	R01 & R01 Equiv
84	Funded	White, Not of Hispanic Origin	Other Federal
85	Not Funded	White, Not of Hispanic Origin	R01 & R01 Equiv
86	Funded	White, Not of Hispanic Origin	Other Federal
87	Funded	White, Not of Hispanic Origin	R01 & R01 Equiv
88	Funded	White, Not of Hispanic Origin	R01 & R01 Equiv
89	Funded	White, Not of Hispanic Origin	Other Federal
90	Funded	White, Not of Hispanic Origin	Other Federal
91	Not Funded	White, Not of Hispanic Origin	R01 & R01 Equiv
92	Not Funded	White, Not of Hispanic Origin	Non-Profit
93	Not Funded	White, Not of Hispanic Origin	Non-Profit
94	Funded	White, Not of Hispanic Origin	Non-Profit
95	Not Funded	White, Not of Hispanic Origin	Non-Profit
96	Not Funded	White, Not of Hispanic Origin	Non-Profit
97	Not Funded	White, Not of Hispanic Origin	Non-Profit
98	Not Funded	White, Not of Hispanic Origin	Non-Profit
99	Funded	White, Not of Hispanic Origin	Non-Profit
100	Funded	White, Not of Hispanic Origin	Non-Profit
101	Not Funded	White, Not of Hispanic Origin	Non-Profit
102	Funded	White, Not of Hispanic Origin	Non-Profit
103	Not Funded	White, Not of Hispanic Origin	Non-Profit
104	Funded	White, Not of Hispanic Origin	R01 & R01 Equiv
105	Not Funded	White, Not of Hispanic Origin	Non-Profit
106	Funded	White, Not of Hispanic Origin	Other Federal
107	Not Funded	White, Not of Hispanic Origin	Non-Profit
108	Not Funded	White, Not of Hispanic Origin	R01 & R01 Equiv
109	Funded	White, Not of Hispanic Origin	Non-Profit
110	Funded	White, Not of Hispanic Origin	R01 & R01 Equiv
111	Not Funded	White, Not of Hispanic Origin	Non-Profit
112	Funded	White, Not of Hispanic Origin	Non-Profit
113	Not Funded	White, Not of Hispanic Origin	R01 & R01 Equiv
114	Funded	Asian	R01 & R01 Equiv
115	Not Funded	Asian	Non-Profit
116	Funded	Asian	Non-Profit
117	Not Funded	White, Not of Hispanic Origin	Industry
118	Not Funded	White, Not of Hispanic Origin	R01 & R01 Equiv
119	Not Funded	White, Not of Hispanic Origin	Other Federal
120	Not Funded	White, Not of Hispanic Origin	Non-Profit
121	Not Funded	White, Not of Hispanic Origin	Other Federal
122	Not Funded	White, Not of Hispanic Origin	Non-Profit
123	Not Funded	White, Not of Hispanic Origin	Other Federal
124	Funded	White, Not of Hispanic Origin	Other Federal
125	Funded	White, Not of Hispanic Origin	Non-Profit
126	Funded	White, Not of Hispanic Origin	Non-Profit
127	Funded	White, Not of Hispanic Origin	R01 & R01 Equiv
128	Funded	White, Not of Hispanic Origin	R01 & R01 Equiv
129	Not Funded	White, Not of Hispanic Origin	R01 & R01 Equiv
130	Not Funded	White, Not of Hispanic Origin	Other Federal
131	Not Funded	White, Not of Hispanic Origin	Other Federal
132	Not Funded	White, Not of Hispanic Origin	Other Federal
133	Funded	White, Not of Hispanic Origin	Industry
134	Not Funded	White, Not of Hispanic Origin	Other Federal
135	Not Funded	White, Not of Hispanic Origin	R01 & R01 Equiv
136	Not Funded	White, Not of Hispanic Origin	R01 & R01 Equiv
137	Not Funded	White, Not of Hispanic Origin	R01 & R01 Equiv
138	Not Funded	White, Not of Hispanic Origin	R01 & R01 Equiv
139	Not Funded	White, Not of Hispanic Origin	Non-Profit
140	Not Funded	White, Not of Hispanic Origin	Other Federal
141	Not Funded	White, Not of Hispanic Origin	R01 & R01 Equiv
142	Not Funded	White, Not of Hispanic Origin	R01 & R01 Equiv
143	Not Funded	White, Not of Hispanic Origin	Non-Profit
144	Not Funded	White, Not of Hispanic Origin	Non-Profit
145	Not Funded	White, Not of Hispanic Origin	Non-Profit
146	Not Funded	White, Not of Hispanic Origin	Other Federal
147	Not Funded	White, Not of Hispanic Origin	Non-Profit
148	Funded	White, Not of Hispanic Origin	Other Federal
149	Not Funded	White, Not of Hispanic Origin	Non-Profit
150	Not Funded	White, Not of Hispanic Origin	Other Federal
151	Not Funded	Hispanic/Latino	Other Federal
152	Not Funded	Hispanic/Latino	Non-Profit
153	Funded	Hispanic/Latino	Other Federal
154	Not Funded	Hispanic/Latino	Non-Profit
155	Funded	White, Not of Hispanic Origin	Non-Profit
156	Funded	White, Not of Hispanic Origin	R01 & R01 Equiv
157	Funded	White, Not of Hispanic Origin	R01 & R01 Equiv
158	Not Funded	White, Not of Hispanic Origin	R01 & R01 Equiv
159	Not Funded	White, Not of Hispanic Origin	Other Federal
160	Not Funded	White, Not of Hispanic Origin	Other Federal
161	Not Funded	White, Not of Hispanic Origin	Other Federal
162	Not Funded	White, Not of Hispanic Origin	Other Federal
163	Not Funded	White, Not of Hispanic Origin	R01 & R01 Equiv
164	Not Funded	White, Not of Hispanic Origin	R01 & R01 Equiv
165	Not Funded	White, Not of Hispanic Origin	Other Federal
166	Funded	White, Not of Hispanic Origin	Other Federal
167	Not Funded	White, Not of Hispanic Origin	Other Federal
168	Not Funded	White, Not of Hispanic Origin	Other Federal
169	Not Funded	White, Not of Hispanic Origin	Other Federal
170	Not Funded	White, Not of Hispanic Origin	Other Federal
171	Not Funded	White, Not of Hispanic Origin	Other Federal
172	Not Funded	White, Not of Hispanic Origin	Other Federal
173	Not Funded	White, Not of Hispanic Origin	Other Federal
174	Not Funded	White, Not of Hispanic Origin	Other Federal
175	Not Funded	Asian	Other Federal
176	Funded	Asian	Non-Profit
177	Not Funded	Asian	Other Federal
178	Not Funded	Asian	R01 & R01 Equiv
179	Funded	Asian	R01 & R01 Equiv
180	Not Funded	Asian	Industry
181	Not Funded	Asian	Non-Profit
182	Not Funded	Asian	Other Federal
183	Not Funded	Asian	R01 & R01 Equiv
184	Funded	Not Indicated	Non-Profit
185	Not Funded	Hispanic/Latino	Other Federal
186	Not Funded	Hispanic/Latino	R01 & R01 Equiv
187	Not Funded	Hispanic/Latino	Other Federal
188	Not Funded	Hispanic/Latino	Other Federal
189	Not Funded	White, Not of Hispanic Origin	Non-Profit
190	Not Funded	White, Not of Hispanic Origin	Other Federal
191	Not Funded	White, Not of Hispanic Origin	Non-Profit
192	Not Funded	White, Not of Hispanic Origin	Other Federal
193	Not Funded	White, Not of Hispanic Origin	Other Federal
194	Not Funded	White, Not of Hispanic Origin	Other Federal
195	Not Funded	White, Not of Hispanic Origin	Other Federal
196	Not Funded	White, Not of Hispanic Origin	Non-Profit
197	Not Funded	Asian	R01 & R01 Equiv
198	Funded	Asian	Non-Profit
199	Not Funded	Asian	Non-Profit
200	Not Funded	Asian	Non-Profit
201	Funded	Asian	R01 & R01 Equiv
202	Not Funded	Asian	R01 & R01 Equiv
203	Funded	Asian	R01 & R01 Equiv
204	Not Funded	Asian	R01 & R01 Equiv
205	Not Funded	Asian	Non-Profit
206	Funded	Asian	R01 & R01 Equiv
207	Not Funded	Asian	Non-Profit
208	Not Funded	White, Not of Hispanic Origin	R01 & R01 Equiv
209	Not Funded	White, Not of Hispanic Origin	R01 & R01 Equiv
210	Not Funded	White, Not of Hispanic Origin	Other Federal
211	Not Funded	White, Not of Hispanic Origin	Other Federal
212	Not Funded	Asian	R01 & R01 Equiv
213	Funded	Asian	Non-Profit
214	Funded	White, Not of Hispanic Origin	Other Federal
215	Not Funded	White, Not of Hispanic Origin	R01 & R01 Equiv
216	Funded	White, Not of Hispanic Origin	Non-Profit
217	Funded	White, Not of Hispanic Origin	Non-Profit
218	Not Funded	White, Not of Hispanic Origin	R01 & R01 Equiv
219	Not Funded	White, Not of Hispanic Origin	Non-Profit
220	Funded	White, Not of Hispanic Origin	R01 & R01 Equiv
221	Not Funded	White, Not of Hispanic Origin	R01 & R01 Equiv
222	Not Funded	White, Not of Hispanic Origin	R01 & R01 Equiv
223	Funded	White, Not of Hispanic Origin	Non-Profit
224	Funded	White, Not of Hispanic Origin	Other Federal
225	Funded	White, Not of Hispanic Origin	R01 & R01 Equiv
226	Funded	White, Not of Hispanic Origin	Non-Profit
227	Funded	White, Not of Hispanic Origin	Other Federal
228	Funded	White, Not of Hispanic Origin	Other Federal
229	Not Funded	White, Not of Hispanic Origin	Non-Profit
230	Funded	White, Not of Hispanic Origin	Non-Profit
231	Not Funded	White, Not of Hispanic Origin	Other Federal
232	Funded	White, Not of Hispanic Origin	Other Federal
233	Not Funded	White, Not of Hispanic Origin	R01 & R01 Equiv
234	Not Funded	White, Not of Hispanic Origin	Non-Profit
235	Not Funded	White, Not of Hispanic Origin	Non-Profit
236	Not Funded	White, Not of Hispanic Origin	R01 & R01 Equiv
237	Not Funded	White, Not of Hispanic Origin	Other Federal
238	Not Funded	White, Not of Hispanic Origin	Non-Profit
239	Funded	White, Not of Hispanic Origin	Industry
240	Not Funded	White, Not of Hispanic Origin	R01 & R01 Equiv
241	Not Funded	Asian	Other Federal
242	Not Funded	Asian	R01 & R01 Equiv
243	Not Funded	Asian	R01 & R01 Equiv
244	Not Funded	Asian	Other Federal
245	Not Funded	Asian	R01 & R01 Equiv
246	Not Funded	Asian	R01 & R01 Equiv
247	Not Funded	Asian	Non-Profit
248	Not Funded	Asian	R01 & R01 Equiv
249	Not Funded	Asian	Other Federal
250	Not Funded	Asian	Other Federal
251	Not Funded	Asian	R01 & R01 Equiv
252	Not Funded	Asian	Other Federal
253	Not Funded	Asian	Other Federal
254	Not Funded	Asian	Non-Profit
255	Not Funded	Asian	Non-Profit
256	Not Funded	Asian	Other Federal
257	Not Funded	Asian	R01 & R01 Equiv
258	Not Funded	Asian	R01 & R01 Equiv
259	Not Funded	Asian	Non-Profit
260	Not Funded	Asian	Other Federal
261	Not Funded	Asian	Other Federal
262	Funded	Asian	Non-Profit
263	Not Funded	Asian	Other Federal
264	Not Funded	Asian	R01 & R01 Equiv
265	Not Funded	Asian	R01 & R01 Equiv
266	Not Funded	Asian	Non-Profit
267	Not Funded	Asian	R01 & R01 Equiv
268	Funded	Black/African American	R01 & R01 Equiv
269	Not Funded	Black/African American	R01 & R01 Equiv
270	Not Funded	Black/African American	Other Federal
271	Funded	White, Not of Hispanic Origin	R01 & R01 Equiv
272	Not Funded	White, Not of Hispanic Origin	Other Federal
273	Not Funded	White, Not of Hispanic Origin	Other Federal
274	Not Funded	White, Not of Hispanic Origin	Non-Profit
275	Not Funded	White, Not of Hispanic Origin	Non-Profit
276	Funded	White, Not of Hispanic Origin	Industry
277	Funded	White, Not of Hispanic Origin	R01 & R01 Equiv
278	Not Funded	White, Not of Hispanic Origin	Other Federal
279	Not Funded	White, Not of Hispanic Origin	Non-Profit
280	Not Funded	White, Not of Hispanic Origin	R01 & R01 Equiv
281	Funded	White, Not of Hispanic Origin	Industry
282	Funded	White, Not of Hispanic Origin	Non-Profit
283	Not Funded	White, Not of Hispanic Origin	Non-Profit
284	Not Funded	White, Not of Hispanic Origin	Non-Profit
285	Not Funded	White, Not of Hispanic Origin	R01 & R01 Equiv
286	Funded	White, Not of Hispanic Origin	Other Federal
287	Not Funded	White, Not of Hispanic Origin	Non-Profit
288	Not Funded	White, Not of Hispanic Origin	Non-Profit
289	Funded	White, Not of Hispanic Origin	Other Federal
290	Funded	White, Not of Hispanic Origin	Non-Profit
291	Not Funded	White, Not of Hispanic Origin	R01 & R01 Equiv
292	Funded	White, Not of Hispanic Origin	R01 & R01 Equiv
293	Funded	White, Not of Hispanic Origin	Non-Profit
294	Not Funded	White, Not of Hispanic Origin	Other Federal
295	Not Funded	White, Not of Hispanic Origin	R01 & R01 Equiv
296	Not Funded	White, Not of Hispanic Origin	Non-Profit
297	Funded	White, Not of Hispanic Origin	R01 & R01 Equiv
298	Not Funded	White, Not of Hispanic Origin	R01 & R01 Equiv
299	Not Funded	White, Not of Hispanic Origin	Other Federal
300	Not Funded	White, Not of Hispanic Origin	Other Federal
301	Funded	White, Not of Hispanic Origin	R01 & R01 Equiv
302	Not Funded	White, Not of Hispanic Origin	R01 & R01 Equiv
303	Funded	Asian	Non-Profit
304	Not Funded	Asian	Non-Profit
305	Funded	Asian	Non-Profit
306	Not Funded	Asian	Non-Profit
307	Funded	Asian	Industry
308	Funded	White, Not of Hispanic Origin	Other Federal
309	Not Funded	White, Not of Hispanic Origin	Non-Profit
310	Not Funded	White, Not of Hispanic Origin	Non-Profit
311	Funded	White, Not of Hispanic Origin	Non-Profit
312	Funded	White, Not of Hispanic Origin	Non-Profit
313	Funded	White, Not of Hispanic Origin	Non-Profit
314	Funded	White, Not of Hispanic Origin	Non-Profit
315	Funded	White, Not of Hispanic Origin	R01 & R01 Equiv
316	Funded	White, Not of Hispanic Origin	Non-Profit
317	Funded	White, Not of Hispanic Origin	Non-Profit
318	Funded	White, Not of Hispanic Origin	Industry
319	Funded	White, Not of Hispanic Origin	R01 & R01 Equiv
320	Not Funded	White, Not of Hispanic Origin	R01 & R01 Equiv
321	Not Funded	White, Not of Hispanic Origin	Other Federal
322	Funded	White, Not of Hispanic Origin	R01 & R01 Equiv
323	Funded	White, Not of Hispanic Origin	R01 & R01 Equiv
324	Not Funded	White, Not of Hispanic Origin	Other Federal
325	Not Funded	White, Not of Hispanic Origin	Other Federal
326	Not Funded	White, Not of Hispanic Origin	Other Federal
327	Funded	White, Not of Hispanic Origin	Industry
328	Funded	White, Not of Hispanic Origin	Other Federal
329	Funded	White, Not of Hispanic Origin	Industry
330	Funded	White, Not of Hispanic Origin	R01 & R01 Equiv
331	Not Funded	White, Not of Hispanic Origin	Other Federal
332	Funded	White, Not of Hispanic Origin	Other Federal
333	Funded	White, Not of Hispanic Origin	Other Federal
334	Not Funded	White, Not of Hispanic Origin	Other Federal
335	Funded	White, Not of Hispanic Origin	Other Federal
336	Not Funded	White, Not of Hispanic Origin	EXCLUDED
337	Not Funded	White, Not of Hispanic Origin	Non-Profit
338	Not Funded	White, Not of Hispanic Origin	Non-Profit
339	Not Funded	Asian	Other Federal
340	Not Funded	White, Not of Hispanic Origin	Non-Profit
341	Funded	Hispanic/Latino	Other Federal
342	Funded	Hispanic/Latino	R01 & R01 Equiv
343	Funded	Hispanic/Latino	Non-Profit
344	Funded	Hispanic/Latino	R01 & R01 Equiv
345	Not Funded	Hispanic/Latino	R01 & R01 Equiv
346	Not Funded	Hispanic/Latino	R01 & R01 Equiv
347	Funded	Hispanic/Latino	Non-Profit
348	Funded	Hispanic/Latino	Other Federal
349	Funded	Hispanic/Latino	Industry
350	Funded	Hispanic/Latino	Other Federal
351	Funded	Hispanic/Latino	R01 & R01 Equiv
352	Not Funded	Hispanic/Latino	Other Federal
353	Not Funded	Hispanic/Latino	R01 & R01 Equiv
354	Not Funded	White, Not of Hispanic Origin	R01 & R01 Equiv
355	Not Funded	White, Not of Hispanic Origin	R01 & R01 Equiv
356	Not Funded	White, Not of Hispanic Origin	R01 & R01 Equiv
357	Not Funded	White, Not of Hispanic Origin	R01 & R01 Equiv
358	Not Funded	White, Not of Hispanic Origin	R01 & R01 Equiv
359	Funded	White, Not of Hispanic Origin	Industry
360	Not Funded	White, Not of Hispanic Origin	R01 & R01 Equiv
361	Not Funded	White, Not of Hispanic Origin	R01 & R01 Equiv
362	Not Funded	White, Not of Hispanic Origin	R01 & R01 Equiv
363	Not Funded	White, Not of Hispanic Origin	Other Federal
364	Funded	White, Not of Hispanic Origin	R01 & R01 Equiv
365	Not Funded	White, Not of Hispanic Origin	Other Federal
366	Not Funded	White, Not of Hispanic Origin	Other Federal
367	Not Funded	White, Not of Hispanic Origin	Other Federal
368	Not Funded	White, Not of Hispanic Origin	R01 & R01 Equiv
369	Not Funded	White, Not of Hispanic Origin	R01 & R01 Equiv
370	Not Funded	White, Not of Hispanic Origin	Other Federal
371	Not Funded	White, Not of Hispanic Origin	Other Federal
372	Not Funded	White, Not of Hispanic Origin	Other Federal
373	Not Funded	White, Not of Hispanic Origin	Other Federal
374	Not Funded	White, Not of Hispanic Origin	Other Federal
375	Not Funded	White, Not of Hispanic Origin	Other Federal
376	Not Funded	White, Not of Hispanic Origin	Other Federal
377	Funded	Asian	Industry
378	Not Funded	Asian	Non-Profit
379	Not Funded	Asian	Non-Profit
380	Not Funded	Asian	Non-Profit
381	Not Funded	Asian	Industry
382	Not Funded	Asian	Non-Profit
383	Not Funded	White, Not of Hispanic Origin	Non-Profit
384	Funded	White, Not of Hispanic Origin	Non-Profit
385	Funded	White, Not of Hispanic Origin	Other Federal
386	Not Funded	White, Not of Hispanic Origin	R01 & R01 Equiv
387	Not Funded	White, Not of Hispanic Origin	R01 & R01 Equiv
388	Funded	White, Not of Hispanic Origin	R01 & R01 Equiv
389	Funded	White, Not of Hispanic Origin	Other Federal
390	Funded	White, Not of Hispanic Origin	Other Federal
391	Funded	White, Not of Hispanic Origin	Other Federal
392	Funded	White, Not of Hispanic Origin	Other Federal
393	Funded	White, Not of Hispanic Origin	Industry
394	Funded	White, Not of Hispanic Origin	Non-Profit
395	Funded	White, Not of Hispanic Origin	Non-Profit
396	Funded	White, Not of Hispanic Origin	Non-Profit
397	Funded	White, Not of Hispanic Origin	Non-Profit
398	Funded	White, Not of Hispanic Origin	Non-Profit
399	Funded	White, Not of Hispanic Origin	Non-Profit
400	Funded	White, Not of Hispanic Origin	Non-Profit
401	Funded	White, Not of Hispanic Origin	Non-Profit
402	Funded	White, Not of Hispanic Origin	Non-Profit
403	Funded	White, Not of Hispanic Origin	Non-Profit
404	Not Funded	White, Not of Hispanic Origin	Non-Profit
405	Not Funded	White, Not of Hispanic Origin	Other Federal
406	Funded	White, Not of Hispanic Origin	Industry
407	Funded	White, Not of Hispanic Origin	Industry
408	Funded	White, Not of Hispanic Origin	R01 & R01 Equiv
409	Not Funded	White, Not of Hispanic Origin	Other Federal
410	Not Funded	White, Not of Hispanic Origin	Other Federal
411	Not Funded	White, Not of Hispanic Origin	Other Federal
412	Not Funded	White, Not of Hispanic Origin	R01 & R01 Equiv
413	Funded	White, Not of Hispanic Origin	Industry
414	Not Funded	White, Not of Hispanic Origin	Other Federal
415	Not Funded	White, Not of Hispanic Origin	Other Federal
416	Funded	White, Not of Hispanic Origin	Other Federal
417	Funded	Asian	Non-Profit
418	Funded	White, Not of Hispanic Origin	Non-Profit
419	Not Funded	White, Not of Hispanic Origin	R01 & R01 Equiv
420	Funded	White, Not of Hispanic Origin	Other Federal
421	Not Funded	White, Not of Hispanic Origin	R01 & R01 Equiv
422	Funded	White, Not of Hispanic Origin	Other Federal
423	Funded	White, Not of Hispanic Origin	Other Federal
424	Not Funded	White, Not of Hispanic Origin	R01 & R01 Equiv
425	Not Funded	White, Not of Hispanic Origin	R01 & R01 Equiv
426	Not Funded	White, Not of Hispanic Origin	Non-Profit
427	Not Funded	White, Not of Hispanic Origin	Non-Profit
428	Funded	White, Not of Hispanic Origin	R01 & R01 Equiv
429	Not Funded	White, Not of Hispanic Origin	R01 & R01 Equiv
430	Not Funded	White, Not of Hispanic Origin	Other Federal
431	Funded	White, Not of Hispanic Origin	Other Federal
432	Not Funded	White, Not of Hispanic Origin	R01 & R01 Equiv
433	Funded	White, Not of Hispanic Origin	R01 & R01 Equiv
434	Not Funded	White, Not of Hispanic Origin	Other Federal
435	Not Funded	Asian	Non-Profit
436	Funded	Asian	Non-Profit
437	Not Funded	Asian	Non-Profit
438	Not Funded	Asian	Non-Profit
439	Not Funded	Asian	Non-Profit
440	Not Funded	Asian	Non-Profit
441	Not Funded	Asian	R01 & R01 Equiv
442	Not Funded	Asian	Non-Profit
443	Not Funded	Asian	Non-Profit
444	Not Funded	Asian	Non-Profit
445	Not Funded	Asian	Non-Profit
446	Funded	Asian	Non-Profit
447	Not Funded	Asian	R01 & R01 Equiv
448	Not Funded	Asian	Non-Profit
449	Not Funded	Asian	R01 & R01 Equiv
450	Not Funded	Asian	Other Federal
451	Not Funded	Asian	R01 & R01 Equiv
452	Not Funded	Asian	Other Federal
453	Funded	Asian	Other Federal
454	Not Funded	Asian	R01 & R01 Equiv
455	Not Funded	Asian	R01 & R01 Equiv
456	Not Funded	Asian	R01 & R01 Equiv
457	Not Funded	White, Not of Hispanic Origin	Non-Profit
458	Not Funded	White, Not of Hispanic Origin	Non-Profit
459	Not Funded	White, Not of Hispanic Origin	Non-Profit
460	Not Funded	White, Not of Hispanic Origin	Non-Profit
461	Not Funded	White, Not of Hispanic Origin	Non-Profit
462	Not Funded	White, Not of Hispanic Origin	Non-Profit
463	Not Funded	White, Not of Hispanic Origin	Non-Profit
464	Not Funded	White, Not of Hispanic Origin	Non-Profit
465	Not Funded	White, Not of Hispanic Origin	Non-Profit
466	Funded	White, Not of Hispanic Origin	Non-Profit
467	Not Funded	White, Not of Hispanic Origin	Non-Profit
468	Not Funded	White, Not of Hispanic Origin	Non-Profit
469	Not Funded	White, Not of Hispanic Origin	Non-Profit
470	Not Funded	White, Not of Hispanic Origin	Non-Profit
471	Funded	White, Not of Hispanic Origin	Non-Profit
472	Not Funded	White, Not of Hispanic Origin	Other Federal
473	Not Funded	White, Not of Hispanic Origin	Non-Profit
474	Not Funded	White, Not of Hispanic Origin	R01 & R01 Equiv
475	Not Funded	White, Not of Hispanic Origin	Non-Profit
476	Not Funded	White, Not of Hispanic Origin	Non-Profit
477	Not Funded	White, Not of Hispanic Origin	Non-Profit
478	Not Funded	White, Not of Hispanic Origin	Non-Profit
479	Not Funded	White, Not of Hispanic Origin	Non-Profit
480	Not Funded	White, Not of Hispanic Origin	Non-Profit
481	Not Funded	White, Not of Hispanic Origin	Non-Profit
482	Not Funded	White, Not of Hispanic Origin	Non-Profit
483	Not Funded	White, Not of Hispanic Origin	Non-Profit
484	Not Funded	White, Not of Hispanic Origin	Non-Profit
485	Not Funded	White, Not of Hispanic Origin	Non-Profit
486	Funded	White, Not of Hispanic Origin	R01 & R01 Equiv
487	Funded	White, Not of Hispanic Origin	Non-Profit
488	Not Funded	White, Not of Hispanic Origin	Non-Profit
489	Not Funded	White, Not of Hispanic Origin	Non-Profit
490	Not Funded	White, Not of Hispanic Origin	Non-Profit
491	Not Funded	White, Not of Hispanic Origin	Non-Profit
492	Funded	White, Not of Hispanic Origin	Non-Profit
493	Not Funded	White, Not of Hispanic Origin	Non-Profit
494	Not Funded	White, Not of Hispanic Origin	Non-Profit
495	Not Funded	White, Not of Hispanic Origin	Non-Profit
496	Not Funded	White, Not of Hispanic Origin	Non-Profit
497	Funded	White, Not of Hispanic Origin	Non-Profit
498	Not Funded	White, Not of Hispanic Origin	Non-Profit
499	Not Funded	White, Not of Hispanic Origin	Non-Profit
500	Not Funded	White, Not of Hispanic Origin	Non-Profit
501	Not Funded	White, Not of Hispanic Origin	Non-Profit
502	Funded	White, Not of Hispanic Origin	Non-Profit
503	Not Funded	White, Not of Hispanic Origin	Non-Profit
504	Not Funded	White, Not of Hispanic Origin	Non-Profit
505	Not Funded	White, Not of Hispanic Origin	R01 & R01 Equiv
506	Not Funded	White, Not of Hispanic Origin	Non-Profit
507	Not Funded	White, Not of Hispanic Origin	Non-Profit
508	Not Funded	White, Not of Hispanic Origin	R01 & R01 Equiv
509	Not Funded	White, Not of Hispanic Origin	Non-Profit
510	Not Funded	White, Not of Hispanic Origin	Non-Profit
511	Not Funded	White, Not of Hispanic Origin	Non-Profit
512	Not Funded	White, Not of Hispanic Origin	Other Federal
513	Not Funded	White, Not of Hispanic Origin	Non-Profit
514	Not Funded	White, Not of Hispanic Origin	Non-Profit
515	Not Funded	White, Not of Hispanic Origin	Non-Profit
516	Funded	White, Not of Hispanic Origin	Non-Profit
517	Not Funded	White, Not of Hispanic Origin	Non-Profit
518	Funded	White, Not of Hispanic Origin	Non-Profit
519	Not Funded	White, Not of Hispanic Origin	Non-Profit
520	Not Funded	White, Not of Hispanic Origin	Non-Profit
521	Not Funded	White, Not of Hispanic Origin	Non-Profit
522	Not Funded	White, Not of Hispanic Origin	Non-Profit
523	Not Funded	White, Not of Hispanic Origin	Non-Profit
524	Not Funded	White, Not of Hispanic Origin	Non-Profit
525	Not Funded	White, Not of Hispanic Origin	R01 & R01 Equiv
526	Funded	White, Not of Hispanic Origin	Non-Profit
527	Funded	White, Not of Hispanic Origin	Non-Profit
528	Not Funded	White, Not of Hispanic Origin	R01 & R01 Equiv
529	Not Funded	White, Not of Hispanic Origin	Other Federal
530	Not Funded	White, Not of Hispanic Origin	Non-Profit
531	Not Funded	White, Not of Hispanic Origin	R01 & R01 Equiv
532	Not Funded	White, Not of Hispanic Origin	Other Federal
533	Not Funded	White, Not of Hispanic Origin	Other Federal
534	Not Funded	White, Not of Hispanic Origin	R01 & R01 Equiv
535	Not Funded	White, Not of Hispanic Origin	Other Federal
536	Not Funded	White, Not of Hispanic Origin	Other Federal
537	Funded	White, Not of Hispanic Origin	Non-Profit
538	Not Funded	White, Not of Hispanic Origin	R01 & R01 Equiv
539	Not Funded	White, Not of Hispanic Origin	Non-Profit
540	Not Funded	White, Not of Hispanic Origin	Other Federal
541	Not Funded	White, Not of Hispanic Origin	Non-Profit
542	Not Funded	White, Not of Hispanic Origin	Other Federal
543	Funded	White, Not of Hispanic Origin	Other Federal
544	Not Funded	White, Not of Hispanic Origin	R01 & R01 Equiv
545	Not Funded	White, Not of Hispanic Origin	R01 & R01 Equiv
546	Not Funded	White, Not of Hispanic Origin	Other Federal
547	Not Funded	White, Not of Hispanic Origin	Other Federal
548	Funded	Asian	Other Federal
549	Not Funded	Asian	Non-Profit
550	Funded	Asian	R01 & R01 Equiv
551	Not Funded	Asian	Non-Profit
552	Funded	Asian	Other Federal
553	Not Funded	Asian	Non-Profit
554	Funded	Asian	Non-Profit
555	Not Funded	Asian	Non-Profit
556	Not Funded	Asian	Non-Profit
557	Not Funded	Asian	Non-Profit
558	Not Funded	Asian	Non-Profit
559	Not Funded	White, Not of Hispanic Origin	Non-Profit
560	Funded	White, Not of Hispanic Origin	Other Federal
561	Not Funded	White, Not of Hispanic Origin	Non-Profit
562	Not Funded	White, Not of Hispanic Origin	Non-Profit
563	Not Funded	White, Not of Hispanic Origin	Other Federal
564	Not Funded	White, Not of Hispanic Origin	Other Federal
565	Not Funded	White, Not of Hispanic Origin	R01 & R01 Equiv
566	Not Funded	White, Not of Hispanic Origin	Other Federal
567	Not Funded	White, Not of Hispanic Origin	Non-Profit
568	Not Funded	White, Not of Hispanic Origin	Industry
569	Not Funded	Asian	Non-Profit
570	Not Funded	Asian	Other Federal
571	Not Funded	Asian	Non-Profit
572	Funded	Asian	Non-Profit
573	Not Funded	Hispanic/Latino	Other Federal
574	Not Funded	Hispanic/Latino	R01 & R01 Equiv
575	Not Funded	Hispanic/Latino	R01 & R01 Equiv
576	Funded	Hispanic/Latino	Other Federal
577	Not Funded	Hispanic/Latino	Non-Profit
578	Not Funded	Hispanic/Latino	Non-Profit
579	Not Funded	Hispanic/Latino	R01 & R01 Equiv
580	Funded	Hispanic/Latino	R01 & R01 Equiv
581	Not Funded	Hispanic/Latino	Non-Profit
582	Not Funded	White, Not of Hispanic Origin	Other Federal
583	Funded	Asian	Industry
584	Not Funded	Asian	R01 & R01 Equiv
585	Not Funded	Asian	R01 & R01 Equiv
586	Not Funded	Asian	Non-Profit
587	Not Funded	Asian	Non-Profit
588	Not Funded	Asian	Non-Profit
589	Not Funded	Asian	Other Federal
590	Funded	White, Not of Hispanic Origin	Industry
591	Not Funded	Asian	Other Federal
592	Not Funded	Asian	R01 & R01 Equiv
593	Not Funded	Asian	Other Federal
594	Not Funded	Asian	Other Federal
595	Not Funded	Not Indicated	Non-Profit
596	Funded	Asian	Industry
597	Not Funded	Asian	Non-Profit
598	Not Funded	Asian	Non-Profit
599	Not Funded	Asian	R01 & R01 Equiv
600	Not Funded	Asian	Non-Profit
601	Not Funded	Asian	R01 & R01 Equiv
602	Funded	White, Not of Hispanic Origin	Non-Profit
603	Not Funded	White, Not of Hispanic Origin	Other Federal
604	Not Funded	White, Not of Hispanic Origin	Other Federal
605	Not Funded	White, Not of Hispanic Origin	Other Federal
606	Not Funded	White, Not of Hispanic Origin	Non-Profit
607	Not Funded	White, Not of Hispanic Origin	Other Federal
608	Not Funded	White, Not of Hispanic Origin	Industry
609	Not Funded	White, Not of Hispanic Origin	Non-Profit
610	Not Funded	White, Not of Hispanic Origin	R01 & R01 Equiv
611	Not Funded	White, Not of Hispanic Origin	Non-Profit
612	Not Funded	White, Not of Hispanic Origin	Non-Profit
613	Not Funded	White, Not of Hispanic Origin	Non-Profit
614	Funded	White, Not of Hispanic Origin	Other Federal
615	Not Funded	White, Not of Hispanic Origin	Non-Profit
616	Not Funded	White, Not of Hispanic Origin	Non-Profit
617	Funded	White, Not of Hispanic Origin	Industry
618	Not Funded	White, Not of Hispanic Origin	Non-Profit
619	Not Funded	White, Not of Hispanic Origin	Other Federal
620	Not Funded	Asian	Non-Profit
621	Funded	White, Not of Hispanic Origin	R01 & R01 Equiv
622	Funded	White, Not of Hispanic Origin	R01 & R01 Equiv
623	Not Funded	White, Not of Hispanic Origin	Other Federal
624	Funded	White, Not of Hispanic Origin	Industry
625	Funded	White, Not of Hispanic Origin	Industry
626	Not Funded	White, Not of Hispanic Origin	Non-Profit
627	Not Funded	White, Not of Hispanic Origin	Other Federal
628	Not Funded	White, Not of Hispanic Origin	R01 & R01 Equiv
629	Funded	White, Not of Hispanic Origin	Industry
630	Not Funded	White, Not of Hispanic Origin	Industry
631	Funded	White, Not of Hispanic Origin	Industry
632	Not Funded	Asian	Other Federal
633	Funded	Asian	Other Federal
634	Not Funded	Asian	Non-Profit
635	Not Funded	Asian	Other Federal
636	Not Funded	White, Not of Hispanic Origin	Other Federal
637	Not Funded	White, Not of Hispanic Origin	R01 & R01 Equiv
638	Not Funded	White, Not of Hispanic Origin	Other Federal
639	Funded	White, Not of Hispanic Origin	Non-Profit
640	Not Funded	White, Not of Hispanic Origin	R01 & R01 Equiv
641	Not Funded	White, Not of Hispanic Origin	Non-Profit
642	Not Funded	Hispanic/Latino	Other Federal
643	Not Funded	Hispanic/Latino	Other Federal
644	Not Funded	Hispanic/Latino	Non-Profit
645	Not Funded	Hispanic/Latino	Non-Profit
646	Not Funded	Hispanic/Latino	Other Federal
647	Not Funded	Hispanic/Latino	Non-Profit
648	Funded	Hispanic/Latino	Industry
649	Not Funded	Hispanic/Latino	R01 & R01 Equiv
650	Not Funded	White, Not of Hispanic Origin	Non-Profit
651	Not Funded	White, Not of Hispanic Origin	Non-Profit
652	Funded	White, Not of Hispanic Origin	Other Federal
653	Not Funded	White, Not of Hispanic Origin	Non-Profit
654	Not Funded	White, Not of Hispanic Origin	Non-Profit
655	Not Funded	White, Not of Hispanic Origin	R01 & R01 Equiv
656	Not Funded	Asian	Non-Profit
657	Not Funded	Asian	Non-Profit
658	Not Funded	Asian	R01 & R01 Equiv
659	Not Funded	Asian	Non-Profit
660	Funded	Asian	Industry
661	Not Funded	Asian	Other Federal
662	Not Funded	White, Not of Hispanic Origin	Other Federal
663	Funded	White, Not of Hispanic Origin	Non-Profit
664	Not Funded	White, Not of Hispanic Origin	Other Federal
665	Not Funded	White, Not of Hispanic Origin	Non-Profit
666	Not Funded	White, Not of Hispanic Origin	R01 & R01 Equiv
667	Funded	White, Not of Hispanic Origin	Other Federal
668	Funded	White, Not of Hispanic Origin	Non-Profit
669	Funded	White, Not of Hispanic Origin	Non-Profit
670	Not Funded	White, Not of Hispanic Origin	Non-Profit
671	Not Funded	White, Not of Hispanic Origin	Non-Profit
672	Funded	White, Not of Hispanic Origin	R01 & R01 Equiv
673	Not Funded	White, Not of Hispanic Origin	R01 & R01 Equiv
674	Funded	White, Not of Hispanic Origin	R01 & R01 Equiv
675	Not Funded	White, Not of Hispanic Origin	R01 & R01 Equiv
676	Not Funded	White, Not of Hispanic Origin	Other Federal
677	Funded	White, Not of Hispanic Origin	Industry
678	Not Funded	White, Not of Hispanic Origin	R01 & R01 Equiv
679	Not Funded	White, Not of Hispanic Origin	R01 & R01 Equiv
680	Not Funded	White, Not of Hispanic Origin	R01 & R01 Equiv
681	Not Funded	White, Not of Hispanic Origin	R01 & R01 Equiv
682	Funded	White, Not of Hispanic Origin	R01 & R01 Equiv
683	Funded	Asian	Other Federal
684	Funded	Asian	R01 & R01 Equiv
685	Funded	Asian	R01 & R01 Equiv
686	Not Funded	Asian	Other Federal
687	Funded	Asian	Other Federal
688	Not Funded	Asian	Other Federal
689	Not Funded	Asian	Other Federal
690	Not Funded	Asian	Other Federal
691	Funded	Asian	Other Federal
692	Not Funded	Asian	Other Federal
693	Not Funded	Asian	Other Federal
694	Not Funded	Asian	Other Federal
695	Funded	Asian	Other Federal
696	Not Funded	Asian	Other Federal
697	Not Funded	Asian	Other Federal
698	Not Funded	Asian	Other Federal
699	Not Funded	Asian	Other Federal
700	Funded	White, Not of Hispanic Origin	R01 & R01 Equiv
701	Funded	White, Not of Hispanic Origin	R01 & R01 Equiv
702	Not Funded	White, Not of Hispanic Origin	R01 & R01 Equiv
703	Funded	White, Not of Hispanic Origin	Industry
704	Funded	White, Not of Hispanic Origin	Industry
705	Funded	White, Not of Hispanic Origin	Industry
706	Funded	White, Not of Hispanic Origin	Industry
707	Not Funded	White, Not of Hispanic Origin	Other Federal
708	Funded	White, Not of Hispanic Origin	Industry
709	Not Funded	White, Not of Hispanic Origin	Other Federal
710	Funded	White, Not of Hispanic Origin	Industry
711	Not Funded	White, Not of Hispanic Origin	R01 & R01 Equiv
712	Funded	White, Not of Hispanic Origin	R01 & R01 Equiv
713	Not Funded	White, Not of Hispanic Origin	Other Federal
714	Funded	White, Not of Hispanic Origin	R01 & R01 Equiv
715	Not Funded	White, Not of Hispanic Origin	Other Federal
716	Not Funded	White, Not of Hispanic Origin	R01 & R01 Equiv
717	Not Funded	White, Not of Hispanic Origin	R01 & R01 Equiv
718	Not Funded	White, Not of Hispanic Origin	R01 & R01 Equiv
719	Funded	White, Not of Hispanic Origin	Industry
720	Funded	White, Not of Hispanic Origin	Industry
721	Not Funded	White, Not of Hispanic Origin	R01 & R01 Equiv
722	Not Funded	White, Not of Hispanic Origin	R01 & R01 Equiv
723	Not Funded	White, Not of Hispanic Origin	Non-Profit
724	Funded	White, Not of Hispanic Origin	R01 & R01 Equiv
725	Not Funded	White, Not of Hispanic Origin	Non-Profit
726	Not Funded	White, Not of Hispanic Origin	R01 & R01 Equiv
727	Funded	White, Not of Hispanic Origin	Industry
728	Funded	White, Not of Hispanic Origin	Industry
729	Funded	White, Not of Hispanic Origin	Other Federal
730	Funded	White, Not of Hispanic Origin	R01 & R01 Equiv
731	Not Funded	White, Not of Hispanic Origin	R01 & R01 Equiv
732	Not Funded	White, Not of Hispanic Origin	R01 & R01 Equiv
733	Not Funded	White, Not of Hispanic Origin	Non-Profit
734	Funded	White, Not of Hispanic Origin	Other Federal
735	Not Funded	White, Not of Hispanic Origin	Non-Profit
736	Not Funded	White, Not of Hispanic Origin	Non-Profit
737	Not Funded	White, Not of Hispanic Origin	Other Federal
738	Not Funded	White, Not of Hispanic Origin	R01 & R01 Equiv
739	Not Funded	White, Not of Hispanic Origin	R01 & R01 Equiv
740	Not Funded	White, Not of Hispanic Origin	R01 & R01 Equiv
741	Funded	White, Not of Hispanic Origin	Other Federal
742	Not Funded	White, Not of Hispanic Origin	Industry
743	Funded	White, Not of Hispanic Origin	Industry
744	Funded	Two or More Races	Non-Profit
745	Not Funded	Two or More Races	Non-Profit
746	Not Funded	Two or More Races	Non-Profit
747	Funded	Hispanic/Latino	Non-Profit
748	Not Funded	White, Not of Hispanic Origin	R01 & R01 Equiv
749	Funded	White, Not of Hispanic Origin	R01 & R01 Equiv
750	Not Funded	White, Not of Hispanic Origin	R01 & R01 Equiv
751	Funded	White, Not of Hispanic Origin	R01 & R01 Equiv
752	Funded	White, Not of Hispanic Origin	Non-Profit
753	Funded	White, Not of Hispanic Origin	Other Federal
754	Funded	White, Not of Hispanic Origin	Non-Profit
755	Not Funded	White, Not of Hispanic Origin	R01 & R01 Equiv
756	Funded	White, Not of Hispanic Origin	R01 & R01 Equiv
757	Not Funded	White, Not of Hispanic Origin	R01 & R01 Equiv
758	Funded	White, Not of Hispanic Origin	Non-Profit
759	Not Funded	White, Not of Hispanic Origin	Other Federal
760	Not Funded	White, Not of Hispanic Origin	Non-Profit
761	Not Funded	White, Not of Hispanic Origin	Other Federal
762	Not Funded	White, Not of Hispanic Origin	Other Federal
763	Funded	White, Not of Hispanic Origin	Other Federal
764	Funded	White, Not of Hispanic Origin	R01 & R01 Equiv
765	Not Funded	White, Not of Hispanic Origin	R01 & R01 Equiv
766	Funded	White, Not of Hispanic Origin	Non-Profit
767	Not Funded	White, Not of Hispanic Origin	Industry
768	Not Funded	White, Not of Hispanic Origin	R01 & R01 Equiv
769	Not Funded	White, Not of Hispanic Origin	R01 & R01 Equiv
770	Not Funded	White, Not of Hispanic Origin	Non-Profit
771	Funded	White, Not of Hispanic Origin	Other Federal
772	Funded	White, Not of Hispanic Origin	Other Federal
773	Not Funded	White, Not of Hispanic Origin	R01 & R01 Equiv
774	Not Funded	White, Not of Hispanic Origin	Other Federal
775	Not Funded	White, Not of Hispanic Origin	Industry
776	Not Funded	White, Not of Hispanic Origin	R01 & R01 Equiv
777	Funded	White, Not of Hispanic Origin	R01 & R01 Equiv
778	Not Funded	White, Not of Hispanic Origin	R01 & R01 Equiv
779	Not Funded	White, Not of Hispanic Origin	R01 & R01 Equiv
780	Funded	White, Not of Hispanic Origin	Non-Profit
781	Not Funded	White, Not of Hispanic Origin	R01 & R01 Equiv
782	Not Funded	White, Not of Hispanic Origin	Non-Profit
783	Funded	White, Not of Hispanic Origin	Non-Profit
784	Not Funded	White, Not of Hispanic Origin	Non-Profit
785	Not Funded	White, Not of Hispanic Origin	Other Federal
786	Not Funded	Asian	R01 & R01 Equiv
787	Not Funded	Asian	R01 & R01 Equiv
788	Funded	Asian	R01 & R01 Equiv
789	Not Funded	Asian	R01 & R01 Equiv
790	Funded	Asian	R01 & R01 Equiv
791	Funded	Asian	R01 & R01 Equiv
792	Not Funded	Asian	Other Federal
793	Not Funded	Asian	R01 & R01 Equiv
794	Not Funded	Asian	R01 & R01 Equiv
795	Funded	Asian	R01 & R01 Equiv
796	Not Funded	Asian	R01 & R01 Equiv
797	Not Funded	Asian	Industry
798	Not Funded	Asian	R01 & R01 Equiv
799	Not Funded	Asian	R01 & R01 Equiv
800	Funded	Asian	R01 & R01 Equiv
801	Not Funded	White, Not of Hispanic Origin	Other Federal
802	Not Funded	White, Not of Hispanic Origin	Other Federal
803	Not Funded	White, Not of Hispanic Origin	Other Federal
804	Not Funded	Asian	Other Federal
805	Not Funded	Asian	Other Federal
806	Not Funded	Asian	R01 & R01 Equiv
807	Not Funded	Asian	Non-Profit
808	Not Funded	Asian	Other Federal
809	Not Funded	Asian	R01 & R01 Equiv
810	Not Funded	White, Not of Hispanic Origin	R01 & R01 Equiv
811	Not Funded	White, Not of Hispanic Origin	R01 & R01 Equiv
812	Not Funded	White, Not of Hispanic Origin	R01 & R01 Equiv
813	Not Funded	White, Not of Hispanic Origin	Non-Profit
814	Not Funded	White, Not of Hispanic Origin	Non-Profit
815	Not Funded	White, Not of Hispanic Origin	R01 & R01 Equiv
816	Funded	White, Not of Hispanic Origin	Non-Profit
817	Not Funded	White, Not of Hispanic Origin	R01 & R01 Equiv
818	Not Funded	White, Not of Hispanic Origin	R01 & R01 Equiv
819	Not Funded	White, Not of Hispanic Origin	R01 & R01 Equiv
820	Not Funded	White, Not of Hispanic Origin	R01 & R01 Equiv
821	Not Funded	White, Not of Hispanic Origin	Other Federal
822	Not Funded	White, Not of Hispanic Origin	R01 & R01 Equiv
823	Not Funded	White, Not of Hispanic Origin	Other Federal
824	Not Funded	White, Not of Hispanic Origin	Other Federal
825	Funded	White, Not of Hispanic Origin	Non-Profit
826	Funded	White, Not of Hispanic Origin	Non-Profit
827	Not Funded	White, Not of Hispanic Origin	Other Federal
828	Not Funded	White, Not of Hispanic Origin	Non-Profit
829	Not Funded	White, Not of Hispanic Origin	R01 & R01 Equiv
830	Not Funded	White, Not of Hispanic Origin	Other Federal
831	Not Funded	White, Not of Hispanic Origin	Other Federal
832	Not Funded	White, Not of Hispanic Origin	Other Federal
833	Funded	White, Not of Hispanic Origin	R01 & R01 Equiv
834	Funded	White, Not of Hispanic Origin	Other Federal
835	Funded	White, Not of Hispanic Origin	Non-Profit
836	Funded	White, Not of Hispanic Origin	Other Federal
837	Not Funded	White, Not of Hispanic Origin	Other Federal
838	Not Funded	White, Not of Hispanic Origin	Other Federal
839	Not Funded	White, Not of Hispanic Origin	R01 & R01 Equiv
840	Not Funded	White, Not of Hispanic Origin	Other Federal
841	Not Funded	Black/African American	Non-Profit
842	Funded	Black/African American	Other Federal
843	Not Funded	Black/African American	Non-Profit
844	Not Funded	Asian	R01 & R01 Equiv
845	Not Funded	Asian	R01 & R01 Equiv
846	Funded	Asian	R01 & R01 Equiv
847	Not Funded	Asian	R01 & R01 Equiv
848	Not Funded	Asian	Non-Profit
849	Not Funded	Asian	R01 & R01 Equiv
850	Funded	Asian	Other Federal
851	Not Funded	Asian	R01 & R01 Equiv
852	Not Funded	Asian	Other Federal
853	Not Funded	Asian	R01 & R01 Equiv
854	Not Funded	Asian	Other Federal
855	Not Funded	Asian	R01 & R01 Equiv
856	Not Funded	Asian	Other Federal
857	Not Funded	Asian	Other Federal
858	Not Funded	Asian	Non-Profit
859	Not Funded	Asian	Other Federal
860	Not Funded	Asian	Non-Profit
861	Not Funded	Asian	Other Federal
862	Not Funded	Asian	Other Federal
863	Not Funded	Asian	R01 & R01 Equiv
864	Not Funded	Asian	R01 & R01 Equiv
865	Not Funded	Asian	R01 & R01 Equiv
866	Funded	Asian	R01 & R01 Equiv
867	Not Funded	Asian	R01 & R01 Equiv
868	Not Funded	Asian	R01 & R01 Equiv
869	Not Funded	Asian	R01 & R01 Equiv
870	Funded	Asian	R01 & R01 Equiv
871	Not Funded	Asian	R01 & R01 Equiv
872	Not Funded	Asian	R01 & R01 Equiv
873	Not Funded	Asian	R01 & R01 Equiv
874	Not Funded	Asian	R01 & R01 Equiv
875	Funded	Asian	Non-Profit
876	Funded	Asian	R01 & R01 Equiv
877	Funded	Asian	R01 & R01 Equiv
878	Not Funded	Asian	R01 & R01 Equiv
879	Funded	Asian	R01 & R01 Equiv
880	Funded	White, Not of Hispanic Origin	Other Federal
881	Not Funded	Asian	Other Federal
882	Not Funded	Asian	Other Federal
883	Funded	Asian	Other Federal
884	Not Funded	Asian	Other Federal
885	Not Funded	Asian	Other Federal
886	Not Funded	Asian	Other Federal
887	Not Funded	Asian	Other Federal
888	Funded	Asian	Non-Profit
889	Funded	Asian	Other Federal
890	Funded	Asian	Other Federal
891	Not Funded	Asian	Other Federal
892	Funded	Asian	Other Federal
893	Not Funded	Asian	Other Federal
894	Not Funded	Asian	R01 & R01 Equiv
895	Not Funded	Asian	R01 & R01 Equiv
896	Funded	Asian	Non-Profit
897	Not Funded	Asian	Non-Profit
898	Not Funded	Asian	Non-Profit
899	Not Funded	Asian	R01 & R01 Equiv
900	Not Funded	Asian	R01 & R01 Equiv
901	Funded	Asian	R01 & R01 Equiv
902	Funded	Asian	R01 & R01 Equiv
903	Not Funded	Asian	R01 & R01 Equiv
904	Funded	Asian	R01 & R01 Equiv
905	Not Funded	Asian	R01 & R01 Equiv
906	Not Funded	Asian	Non-Profit
907	Not Funded	Asian	Non-Profit
908	Not Funded	Asian	R01 & R01 Equiv
909	Funded	Asian	R01 & R01 Equiv
910	Not Funded	Asian	R01 & R01 Equiv
911	Not Funded	Asian	R01 & R01 Equiv
912	Not Funded	Asian	Other Federal
913	Not Funded	Asian	R01 & R01 Equiv
914	Not Funded	Asian	R01 & R01 Equiv
915	Not Funded	Asian	R01 & R01 Equiv
916	Funded	Asian	Other Federal
917	Not Funded	Asian	R01 & R01 Equiv
918	Funded	Asian	R01 & R01 Equiv
919	Not Funded	Asian	Other Federal
920	Not Funded	Asian	R01 & R01 Equiv
921	Not Funded	Asian	R01 & R01 Equiv
922	Funded	Asian	Other Federal
923	Not Funded	Asian	Other Federal
924	Funded	White, Not of Hispanic Origin	Other Federal
925	Not Funded	White, Not of Hispanic Origin	Other Federal
926	Not Funded	White, Not of Hispanic Origin	Non-Profit
927	Not Funded	White, Not of Hispanic Origin	Non-Profit
928	Not Funded	White, Not of Hispanic Origin	Other Federal
929	Not Funded	White, Not of Hispanic Origin	Other Federal
930	Not Funded	White, Not of Hispanic Origin	Industry
931	Not Funded	White, Not of Hispanic Origin	R01 & R01 Equiv
932	Not Funded	White, Not of Hispanic Origin	Non-Profit
933	Not Funded	White, Not of Hispanic Origin	Non-Profit
934	Not Funded	White, Not of Hispanic Origin	R01 & R01 Equiv
935	Not Funded	White, Not of Hispanic Origin	Other Federal
936	Not Funded	White, Not of Hispanic Origin	Non-Profit
937	Not Funded	White, Not of Hispanic Origin	Non-Profit
938	Not Funded	White, Not of Hispanic Origin	Non-Profit
939	Not Funded	White, Not of Hispanic Origin	Other Federal
940	Not Funded	White, Not of Hispanic Origin	Non-Profit
941	Not Funded	White, Not of Hispanic Origin	R01 & R01 Equiv
942	Not Funded	White, Not of Hispanic Origin	R01 & R01 Equiv
943	Funded	White, Not of Hispanic Origin	Non-Profit
944	Not Funded	White, Not of Hispanic Origin	R01 & R01 Equiv
945	Not Funded	White, Not of Hispanic Origin	Non-Profit
946	Funded	White, Not of Hispanic Origin	Non-Profit
947	Not Funded	White, Not of Hispanic Origin	Non-Profit
948	Not Funded	White, Not of Hispanic Origin	R01 & R01 Equiv
949	Not Funded	White, Not of Hispanic Origin	Other Federal
950	Funded	White, Not of Hispanic Origin	Non-Profit
951	Not Funded	Asian	Non-Profit
952	Not Funded	Asian	Non-Profit
953	Not Funded	Asian	Non-Profit
954	Not Funded	Asian	Non-Profit
955	Funded	Asian	Non-Profit
956	Funded	Asian	Industry
957	Not Funded	Asian	Other Federal
958	Not Funded	Asian	Non-Profit
959	Not Funded	Asian	Non-Profit
960	Not Funded	Asian	Industry
961	Funded	Asian	Industry
962	Funded	Asian	Industry
963	Not Funded	White, Not of Hispanic Origin	Non-Profit
964	Funded	White, Not of Hispanic Origin	Other Federal
965	Not Funded	White, Not of Hispanic Origin	Non-Profit
966	Funded	White, Not of Hispanic Origin	Non-Profit
967	Funded	White, Not of Hispanic Origin	Non-Profit
968	Not Funded	White, Not of Hispanic Origin	Other Federal
969	Not Funded	White, Not of Hispanic Origin	Non-Profit
970	Not Funded	White, Not of Hispanic Origin	Other Federal
971	Not Funded	White, Not of Hispanic Origin	Other Federal
972	Not Funded	White, Not of Hispanic Origin	Non-Profit
973	Not Funded	White, Not of Hispanic Origin	R01 & R01 Equiv
974	Funded	White, Not of Hispanic Origin	Non-Profit
975	Not Funded	White, Not of Hispanic Origin	Non-Profit
976	Funded	White, Not of Hispanic Origin	R01 & R01 Equiv
977	Not Funded	White, Not of Hispanic Origin	Other Federal
978	Not Funded	White, Not of Hispanic Origin	Non-Profit
979	Not Funded	White, Not of Hispanic Origin	R01 & R01 Equiv
980	Not Funded	White, Not of Hispanic Origin	R01 & R01 Equiv
981	Funded	White, Not of Hispanic Origin	Non-Profit
982	Funded	White, Not of Hispanic Origin	Non-Profit
983	Not Funded	White, Not of Hispanic Origin	Other Federal
984	Not Funded	White, Not of Hispanic Origin	Other Federal
985	Not Funded	White, Not of Hispanic Origin	Non-Profit
986	Not Funded	White, Not of Hispanic Origin	R01 & R01 Equiv
987	Funded	White, Not of Hispanic Origin	R01 & R01 Equiv
988	Funded	White, Not of Hispanic Origin	R01 & R01 Equiv
989	Not Funded	White, Not of Hispanic Origin	Non-Profit
990	Not Funded	White, Not of Hispanic Origin	R01 & R01 Equiv
991	Not Funded	White, Not of Hispanic Origin	Non-Profit
992	Not Funded	White, Not of Hispanic Origin	Non-Profit
993	Not Funded	White, Not of Hispanic Origin	Non-Profit
994	Not Funded	White, Not of Hispanic Origin	R01 & R01 Equiv
995	Not Funded	White, Not of Hispanic Origin	Non-Profit
996	Funded	White, Not of Hispanic Origin	Other Federal
997	Not Funded	White, Not of Hispanic Origin	Non-Profit
998	Not Funded	White, Not of Hispanic Origin	Non-Profit
999	Not Funded	White, Not of Hispanic Origin	R01 & R01 Equiv
1000	Not Funded	White, Not of Hispanic Origin	Non-Profit
1001	Not Funded	White, Not of Hispanic Origin	Non-Profit
1002	Not Funded	White, Not of Hispanic Origin	Non-Profit
1003	Not Funded	White, Not of Hispanic Origin	R01 & R01 Equiv
1004	Not Funded	White, Not of Hispanic Origin	Non-Profit
1005	Not Funded	White, Not of Hispanic Origin	Other Federal
1006	Funded	White, Not of Hispanic Origin	Other Federal
1007	Not Funded	White, Not of Hispanic Origin	Other Federal
1008	Not Funded	White, Not of Hispanic Origin	Non-Profit
1009	Not Funded	White, Not of Hispanic Origin	Non-Profit
1010	Not Funded	White, Not of Hispanic Origin	Non-Profit
1011	Not Funded	White, Not of Hispanic Origin	R01 & R01 Equiv
1012	Not Funded	White, Not of Hispanic Origin	Non-Profit
1013	Not Funded	White, Not of Hispanic Origin	Other Federal
1014	Not Funded	White, Not of Hispanic Origin	Non-Profit
1015	Funded	White, Not of Hispanic Origin	Other Federal
1016	Not Funded	White, Not of Hispanic Origin	Non-Profit
1017	Not Funded	White, Not of Hispanic Origin	Non-Profit
1018	Funded	White, Not of Hispanic Origin	Non-Profit
1019	Not Funded	White, Not of Hispanic Origin	Non-Profit
1020	Funded	White, Not of Hispanic Origin	Non-Profit
1021	Not Funded	White, Not of Hispanic Origin	Non-Profit
1022	Not Funded	White, Not of Hispanic Origin	Non-Profit
1023	Not Funded	White, Not of Hispanic Origin	Non-Profit
1024	Funded	White, Not of Hispanic Origin	Non-Profit
1025	Not Funded	White, Not of Hispanic Origin	Non-Profit
1026	Not Funded	White, Not of Hispanic Origin	Other Federal
1027	Not Funded	White, Not of Hispanic Origin	Non-Profit
1028	Not Funded	White, Not of Hispanic Origin	Non-Profit
1029	Not Funded	White, Not of Hispanic Origin	R01 & R01 Equiv
1030	Not Funded	White, Not of Hispanic Origin	Non-Profit
1031	Not Funded	White, Not of Hispanic Origin	Non-Profit
1032	Funded	White, Not of Hispanic Origin	Non-Profit
1033	Funded	White, Not of Hispanic Origin	Other Federal
1034	Funded	White, Not of Hispanic Origin	Other Federal
1035	Not Funded	White, Not of Hispanic Origin	Non-Profit
1036	Not Funded	White, Not of Hispanic Origin	R01 & R01 Equiv
1037	Not Funded	White, Not of Hispanic Origin	R01 & R01 Equiv
1038	Not Funded	White, Not of Hispanic Origin	Non-Profit
1039	Not Funded	White, Not of Hispanic Origin	Non-Profit
1040	Not Funded	White, Not of Hispanic Origin	Non-Profit
1041	Not Funded	White, Not of Hispanic Origin	Non-Profit
1042	Not Funded	White, Not of Hispanic Origin	Non-Profit
1043	Funded	White, Not of Hispanic Origin	Other Federal
1044	Not Funded	White, Not of Hispanic Origin	Non-Profit
1045	Not Funded	White, Not of Hispanic Origin	Other Federal
1046	Funded	White, Not of Hispanic Origin	Other Federal
1047	Funded	White, Not of Hispanic Origin	R01 & R01 Equiv
1048	Not Funded	White, Not of Hispanic Origin	R01 & R01 Equiv
1049	Not Funded	White, Not of Hispanic Origin	Non-Profit
1050	Not Funded	White, Not of Hispanic Origin	Other Federal
1051	Funded	White, Not of Hispanic Origin	Other Federal
1052	Not Funded	White, Not of Hispanic Origin	Non-Profit
1053	Not Funded	White, Not of Hispanic Origin	Non-Profit
1054	Not Funded	White, Not of Hispanic Origin	Other Federal
1055	Not Funded	White, Not of Hispanic Origin	Non-Profit
1056	Not Funded	White, Not of Hispanic Origin	Other Federal
1057	Not Funded	White, Not of Hispanic Origin	Industry
1058	Not Funded	Asian	Non-Profit
1059	Not Funded	Asian	Non-Profit
1060	Not Funded	Asian	Non-Profit
1061	Not Funded	Asian	Non-Profit
1062	Funded	Asian	Industry
1063	Not Funded	Asian	Non-Profit
1064	Not Funded	Asian	Non-Profit
1065	Not Funded	Asian	Non-Profit
1066	Not Funded	Asian	Industry
1067	Not Funded	White, Not of Hispanic Origin	Non-Profit
1068	Not Funded	White, Not of Hispanic Origin	Non-Profit
1069	Not Funded	White, Not of Hispanic Origin	Other Federal
1070	Not Funded	White, Not of Hispanic Origin	Non-Profit
1071	Funded	White, Not of Hispanic Origin	Non-Profit
1072	Not Funded	White, Not of Hispanic Origin	Non-Profit
1073	Not Funded	White, Not of Hispanic Origin	Non-Profit
1074	Not Funded	White, Not of Hispanic Origin	Non-Profit
1075	Not Funded	White, Not of Hispanic Origin	Other Federal
1076	Not Funded	White, Not of Hispanic Origin	R01 & R01 Equiv
1077	Not Funded	White, Not of Hispanic Origin	R01 & R01 Equiv
1078	Not Funded	Asian	Other Federal
1079	Not Funded	Asian	Non-Profit
1080	Not Funded	Asian	Other Federal
1081	Not Funded	Asian	Other Federal
1082	Not Funded	White, Not of Hispanic Origin	Non-Profit
1083	Funded	Asian	Other Federal
1084	Funded	Asian	Non-Profit
1085	Funded	Asian	R01 & R01 Equiv
1086	Funded	Asian	R01 & R01 Equiv
1087	Not Funded	Asian	Non-Profit
1088	Not Funded	Asian	R01 & R01 Equiv
1089	Funded	Asian	Other Federal
1090	Not Funded	Asian	Other Federal
1091	Not Funded	Asian	Non-Profit
1092	Funded	Asian	Non-Profit
1093	Not Funded	Asian	Other Federal
1094	Not Funded	Asian	R01 & R01 Equiv
1095	Not Funded	Asian	R01 & R01 Equiv
1096	Funded	Asian	Non-Profit
1097	Not Funded	Asian	R01 & R01 Equiv
1098	Not Funded	Asian	Other Federal
1099	Not Funded	White, Not of Hispanic Origin	Other Federal
1100	Not Funded	White, Not of Hispanic Origin	Non-Profit
1101	Funded	White, Not of Hispanic Origin	Other Federal
1102	Funded	White, Not of Hispanic Origin	Non-Profit
1103	Not Funded	White, Not of Hispanic Origin	Non-Profit
1104	Not Funded	White, Not of Hispanic Origin	Other Federal
1105	Not Funded	White, Not of Hispanic Origin	Non-Profit
1106	Not Funded	White, Not of Hispanic Origin	Non-Profit
1107	Funded	Two or More Races	Other Federal
1108	Not Funded	Two or More Races	Other Federal
1109	Not Funded	Two or More Races	Non-Profit
1110	Not Funded	Two or More Races	Other Federal
1111	Not Funded	Two or More Races	Other Federal
1112	Not Funded	Two or More Races	R01 & R01 Equiv
1113	Not Funded	Two or More Races	Non-Profit
1114	Not Funded	Two or More Races	Other Federal
1115	Funded	Two or More Races	Non-Profit
1116	Funded	Two or More Races	R01 & R01 Equiv
1117	Not Funded	Two or More Races	Other Federal
1118	Funded	Two or More Races	Other Federal
1119	Not Funded	Two or More Races	R01 & R01 Equiv
1120	Not Funded	Two or More Races	Other Federal
1121	Funded	Two or More Races	Industry
1122	Not Funded	Two or More Races	Non-Profit
1123	Funded	Two or More Races	Industry
1124	Funded	White, Not of Hispanic Origin	Non-Profit
1125	Not Funded	White, Not of Hispanic Origin	Non-Profit
1126	Funded	White, Not of Hispanic Origin	Other Federal
1127	Not Funded	White, Not of Hispanic Origin	Non-Profit
1128	Funded	White, Not of Hispanic Origin	Non-Profit
1129	Not Funded	White, Not of Hispanic Origin	Other Federal
1130	Not Funded	Hispanic/Latino	Other Federal
1131	Funded	White, Not of Hispanic Origin	Other Federal
1132	Not Funded	White, Not of Hispanic Origin	Other Federal
1133	Funded	Asian	Industry
1134	Funded	White, Not of Hispanic Origin	Other Federal
1135	Funded	White, Not of Hispanic Origin	R01 & R01 Equiv
1136	Not Funded	White, Not of Hispanic Origin	Non-Profit
1137	Not Funded	White, Not of Hispanic Origin	Non-Profit
1138	Not Funded	White, Not of Hispanic Origin	Non-Profit
1139	Funded	White, Not of Hispanic Origin	R01 & R01 Equiv
1140	Not Funded	White, Not of Hispanic Origin	Non-Profit
1141	Funded	Two or More Races	Non-Profit
1142	Not Funded	Two or More Races	Non-Profit
1143	Not Funded	Asian	Non-Profit
1144	Funded	White, Not of Hispanic Origin	Other Federal
1145	Funded	White, Not of Hispanic Origin	Other Federal
1146	Not Funded	White, Not of Hispanic Origin	R01 & R01 Equiv
1147	Not Funded	White, Not of Hispanic Origin	Other Federal
1148	Funded	White, Not of Hispanic Origin	Industry
1149	Not Funded	White, Not of Hispanic Origin	Non-Profit
1150	Funded	White, Not of Hispanic Origin	Industry
1151	Funded	White, Not of Hispanic Origin	Industry
1152	Not Funded	White, Not of Hispanic Origin	Non-Profit
1153	Not Funded	White, Not of Hispanic Origin	Other Federal
1154	Funded	White, Not of Hispanic Origin	Industry
1155	Funded	White, Not of Hispanic Origin	Other Federal
1156	Funded	White, Not of Hispanic Origin	Other Federal
1157	Funded	White, Not of Hispanic Origin	Industry
1158	Not Funded	White, Not of Hispanic Origin	Industry
1159	Funded	White, Not of Hispanic Origin	Industry
1160	Not Funded	White, Not of Hispanic Origin	Non-Profit
1161	Funded	White, Not of Hispanic Origin	Other Federal
1162	Funded	White, Not of Hispanic Origin	Industry
1163	Not Funded	White, Not of Hispanic Origin	Other Federal
1164	Not Funded	White, Not of Hispanic Origin	Other Federal
1165	Not Funded	White, Not of Hispanic Origin	Non-Profit
1166	Not Funded	White, Not of Hispanic Origin	R01 & R01 Equiv
1167	Funded	White, Not of Hispanic Origin	R01 & R01 Equiv
1168	Not Funded	White, Not of Hispanic Origin	R01 & R01 Equiv
1169	Not Funded	White, Not of Hispanic Origin	Non-Profit
1170	Not Funded	White, Not of Hispanic Origin	Non-Profit
1171	Not Funded	White, Not of Hispanic Origin	Other Federal
1172	Not Funded	White, Not of Hispanic Origin	Non-Profit
1173	Funded	White, Not of Hispanic Origin	Non-Profit
1174	Not Funded	White, Not of Hispanic Origin	Non-Profit
1175	Not Funded	White, Not of Hispanic Origin	Non-Profit
1176	Not Funded	White, Not of Hispanic Origin	Non-Profit
1177	Not Funded	White, Not of Hispanic Origin	Other Federal
1178	Not Funded	White, Not of Hispanic Origin	Other Federal
1179	Not Funded	White, Not of Hispanic Origin	R01 & R01 Equiv
1180	Funded	White, Not of Hispanic Origin	Other Federal
1181	Not Funded	White, Not of Hispanic Origin	Other Federal
1182	Funded	White, Not of Hispanic Origin	Other Federal
1183	Funded	White, Not of Hispanic Origin	Other Federal
1184	Funded	White, Not of Hispanic Origin	Non-Profit
1185	Funded	White, Not of Hispanic Origin	Non-Profit
1186	Not Funded	White, Not of Hispanic Origin	Other Federal
1187	Funded	White, Not of Hispanic Origin	Other Federal
1188	Not Funded	White, Not of Hispanic Origin	Other Federal
1189	Not Funded	White, Not of Hispanic Origin	R01 & R01 Equiv
1190	Not Funded	White, Not of Hispanic Origin	Other Federal
1191	Not Funded	Asian	Industry
1192	Not Funded	Asian	R01 & R01 Equiv
1193	Not Funded	Asian	Non-Profit
1194	Funded	Asian	Industry
1195	Funded	Asian	Industry
1196	Not Funded	Asian	Other Federal
1197	Not Funded	Asian	Other Federal
1198	Funded	Asian	Industry
1199	Not Funded	Asian	R01 & R01 Equiv
1200	Funded	Asian	Industry
1201	Not Funded	Asian	Other Federal
1202	Not Funded	Asian	R01 & R01 Equiv
1203	Funded	Asian	Non-Profit
1204	Funded	White, Not of Hispanic Origin	Non-Profit
1205	Not Funded	Hispanic/Latino	Other Federal
1206	Funded	Hispanic/Latino	Other Federal
1207	Funded	Hispanic/Latino	Other Federal
1208	Not Funded	Hispanic/Latino	Other Federal
1209	Not Funded	Hispanic/Latino	Non-Profit
1210	Funded	Hispanic/Latino	Other Federal
1211	Not Funded	Hispanic/Latino	Other Federal
1212	Funded	Hispanic/Latino	Non-Profit
1213	Not Funded	Hispanic/Latino	Other Federal
1214	Funded	Hispanic/Latino	Other Federal
1215	Funded	Hispanic/Latino	Other Federal
1216	Funded	White, Not of Hispanic Origin	Other Federal
1217	Funded	White, Not of Hispanic Origin	Other Federal
1218	Not Funded	White, Not of Hispanic Origin	Non-Profit
1219	Not Funded	White, Not of Hispanic Origin	Other Federal
1220	Funded	Asian	R01 & R01 Equiv
1221	Not Funded	Asian	Non-Profit
1222	Not Funded	Asian	R01 & R01 Equiv
1223	Not Funded	Asian	R01 & R01 Equiv
1224	Not Funded	Hispanic/Latino	Industry
1225	Not Funded	Hispanic/Latino	Non-Profit
1226	Not Funded	Hispanic/Latino	R01 & R01 Equiv
1227	Not Funded	Hispanic/Latino	R01 & R01 Equiv
1228	Not Funded	Hispanic/Latino	R01 & R01 Equiv
1229	Funded	Hispanic/Latino	Non-Profit
1230	Not Funded	Hispanic/Latino	Non-Profit
1231	Funded	Hispanic/Latino	Non-Profit
1232	Not Funded	Hispanic/Latino	Non-Profit
1233	Not Funded	Hispanic/Latino	R01 & R01 Equiv
1234	Not Funded	Hispanic/Latino	Non-Profit
1235	Not Funded	Hispanic/Latino	Non-Profit
1236	Not Funded	Hispanic/Latino	Non-Profit
1237	Not Funded	Hispanic/Latino	Non-Profit
1238	Not Funded	Hispanic/Latino	Non-Profit
1239	Funded	Hispanic/Latino	Non-Profit
1240	Not Funded	Hispanic/Latino	Non-Profit
1241	Not Funded	Hispanic/Latino	Non-Profit
1242	Not Funded	Hispanic/Latino	Non-Profit
1243	Not Funded	Hispanic/Latino	R01 & R01 Equiv
1244	Funded	White, Not of Hispanic Origin	Non-Profit
1245	Not Funded	White, Not of Hispanic Origin	Other Federal
1246	Not Funded	White, Not of Hispanic Origin	Non-Profit
1247	Not Funded	Asian	Non-Profit
1248	Not Funded	Asian	Industry
1249	Funded	Asian	Industry
1250	Funded	Asian	Industry
1251	Funded	Asian	Industry
1252	Funded	Asian	Industry
1253	Not Funded	Asian	Other Federal
1254	Funded	Asian	Industry
1255	Funded	Asian	Industry
1256	Not Funded	Asian	Industry
1257	Not Funded	White, Not of Hispanic Origin	Other Federal
1258	Not Funded	White, Not of Hispanic Origin	R01 & R01 Equiv
1259	Not Funded	White, Not of Hispanic Origin	Other Federal
1260	Not Funded	White, Not of Hispanic Origin	Non-Profit
1261	Not Funded	White, Not of Hispanic Origin	Other Federal
1262	Not Funded	White, Not of Hispanic Origin	R01 & R01 Equiv
1263	Funded	White, Not of Hispanic Origin	R01 & R01 Equiv
1264	Funded	White, Not of Hispanic Origin	Other Federal
1265	Not Funded	White, Not of Hispanic Origin	R01 & R01 Equiv
1266	Not Funded	White, Not of Hispanic Origin	Other Federal
1267	Not Funded	White, Not of Hispanic Origin	Other Federal
1268	Funded	White, Not of Hispanic Origin	Other Federal
1269	Funded	White, Not of Hispanic Origin	Other Federal
1270	Funded	White, Not of Hispanic Origin	Other Federal
1271	Funded	White, Not of Hispanic Origin	Other Federal
1272	Not Funded	White, Not of Hispanic Origin	Non-Profit
1273	Not Funded	White, Not of Hispanic Origin	Non-Profit
1274	Funded	White, Not of Hispanic Origin	Non-Profit
1275	Funded	White, Not of Hispanic Origin	Non-Profit
1276	Not Funded	White, Not of Hispanic Origin	Other Federal
1277	Not Funded	White, Not of Hispanic Origin	Other Federal
1278	Not Funded	White, Not of Hispanic Origin	Non-Profit
1279	Not Funded	White, Not of Hispanic Origin	Other Federal
1280	Funded	White, Not of Hispanic Origin	Industry
1281	Not Funded	White, Not of Hispanic Origin	R01 & R01 Equiv
1282	Funded	White, Not of Hispanic Origin	R01 & R01 Equiv
1283	Not Funded	White, Not of Hispanic Origin	Other Federal
1284	Not Funded	White, Not of Hispanic Origin	Non-Profit
1285	Not Funded	White, Not of Hispanic Origin	R01 & R01 Equiv
1286	Not Funded	White, Not of Hispanic Origin	Other Federal
1287	Funded	White, Not of Hispanic Origin	Non-Profit
1288	Funded	White, Not of Hispanic Origin	Non-Profit
1289	Funded	White, Not of Hispanic Origin	Non-Profit
1290	Funded	White, Not of Hispanic Origin	EXCLUDED
1291	Funded	White, Not of Hispanic Origin	EXCLUDED
1292	Funded	White, Not of Hispanic Origin	EXCLUDED
1293	Funded	White, Not of Hispanic Origin	EXCLUDED
1294	Not Funded	Black/African American	Non-Profit
1295	Not Funded	Black/African American	Non-Profit
1296	Not Funded	Black/African American	Non-Profit
1297	Funded	Black/African American	Non-Profit
1298	Not Funded	Black/African American	Non-Profit
1299	Not Funded	Black/African American	Non-Profit
1300	Funded	White, Not of Hispanic Origin	Other Federal
1301	Not Funded	White, Not of Hispanic Origin	Non-Profit
1302	Not Funded	White, Not of Hispanic Origin	Non-Profit
1303	Funded	White, Not of Hispanic Origin	R01 & R01 Equiv
1304	Funded	White, Not of Hispanic Origin	Industry
1305	Not Funded	White, Not of Hispanic Origin	Non-Profit
1306	Not Funded	White, Not of Hispanic Origin	R01 & R01 Equiv
1307	Funded	White, Not of Hispanic Origin	R01 & R01 Equiv
1308	Funded	White, Not of Hispanic Origin	R01 & R01 Equiv
1309	Not Funded	White, Not of Hispanic Origin	R01 & R01 Equiv
1310	Not Funded	White, Not of Hispanic Origin	Other Federal
1311	Not Funded	White, Not of Hispanic Origin	R01 & R01 Equiv
1312	Funded	White, Not of Hispanic Origin	Other Federal
1313	Not Funded	White, Not of Hispanic Origin	R01 & R01 Equiv
1314	Not Funded	White, Not of Hispanic Origin	R01 & R01 Equiv
1315	Funded	White, Not of Hispanic Origin	R01 & R01 Equiv
1316	Not Funded	White, Not of Hispanic Origin	R01 & R01 Equiv
1317	Funded	White, Not of Hispanic Origin	Other Federal
1318	Funded	White, Not of Hispanic Origin	Non-Profit
1319	Not Funded	White, Not of Hispanic Origin	Non-Profit
1320	Not Funded	White, Not of Hispanic Origin	R01 & R01 Equiv
1321	Funded	White, Not of Hispanic Origin	R01 & R01 Equiv
1322	Funded	White, Not of Hispanic Origin	R01 & R01 Equiv
1323	Not Funded	Asian	R01 & R01 Equiv
1324	Funded	Asian	R01 & R01 Equiv
1325	Funded	Asian	Industry
1326	Funded	Asian	R01 & R01 Equiv
1327	Funded	Asian	Industry
1328	Not Funded	Asian	Non-Profit
1329	Not Funded	Asian	Industry
1330	Not Funded	Asian	Industry
1331	Not Funded	Asian	R01 & R01 Equiv
1332	Not Funded	Asian	R01 & R01 Equiv
1333	Not Funded	Asian	R01 & R01 Equiv
1334	Not Funded	Asian	Other Federal
1335	Funded	Asian	R01 & R01 Equiv
1336	Not Funded	Asian	Industry
1337	Not Funded	Asian	R01 & R01 Equiv
1338	Funded	Asian	R01 & R01 Equiv
1339	Not Funded	Asian	R01 & R01 Equiv
1340	Funded	White, Not of Hispanic Origin	R01 & R01 Equiv
1341	Funded	White, Not of Hispanic Origin	R01 & R01 Equiv
1342	Funded	White, Not of Hispanic Origin	Other Federal
1343	Not Funded	White, Not of Hispanic Origin	R01 & R01 Equiv
1344	Not Funded	White, Not of Hispanic Origin	R01 & R01 Equiv
1345	Funded	White, Not of Hispanic Origin	R01 & R01 Equiv
1346	Funded	White, Not of Hispanic Origin	R01 & R01 Equiv
1347	Not Funded	White, Not of Hispanic Origin	R01 & R01 Equiv
1348	Funded	White, Not of Hispanic Origin	Other Federal
1349	Funded	White, Not of Hispanic Origin	R01 & R01 Equiv
1350	Not Funded	White, Not of Hispanic Origin	R01 & R01 Equiv
1351	Not Funded	White, Not of Hispanic Origin	R01 & R01 Equiv
1352	Funded	White, Not of Hispanic Origin	R01 & R01 Equiv
1353	Not Funded	White, Not of Hispanic Origin	Other Federal
1354	Funded	White, Not of Hispanic Origin	R01 & R01 Equiv
1355	Not Funded	White, Not of Hispanic Origin	Non-Profit
1356	Not Funded	White, Not of Hispanic Origin	Other Federal
1357	Not Funded	White, Not of Hispanic Origin	Non-Profit
1358	Funded	White, Not of Hispanic Origin	Non-Profit
1359	Funded	White, Not of Hispanic Origin	Other Federal
1360	Not Funded	White, Not of Hispanic Origin	Non-Profit
1361	Not Funded	White, Not of Hispanic Origin	Non-Profit
1362	Funded	White, Not of Hispanic Origin	Non-Profit
1363	Not Funded	White, Not of Hispanic Origin	R01 & R01 Equiv
1364	Not Funded	White, Not of Hispanic Origin	Non-Profit
1365	Not Funded	White, Not of Hispanic Origin	Non-Profit
1366	Not Funded	White, Not of Hispanic Origin	Industry
1367	Not Funded	White, Not of Hispanic Origin	Non-Profit
1368	Not Funded	White, Not of Hispanic Origin	R01 & R01 Equiv
1369	Not Funded	White, Not of Hispanic Origin	R01 & R01 Equiv
1370	Funded	White, Not of Hispanic Origin	Industry
1371	Not Funded	White, Not of Hispanic Origin	Non-Profit
1372	Not Funded	Asian	Other Federal
1373	Funded	Asian	Non-Profit
1374	Funded	Asian	Industry
1375	Funded	Asian	Industry
1376	Funded	Asian	Industry
1377	Funded	Asian	Industry
1378	Funded	Asian	Industry
1379	Funded	Asian	Industry
1380	Funded	Asian	Industry
1381	Funded	Asian	Industry
1382	Funded	Asian	Industry
1383	Funded	Asian	Industry
1384	Funded	Asian	Industry
1385	Funded	Asian	Industry
1386	Funded	Asian	Industry
1387	Funded	Asian	Industry
1388	Funded	Asian	Industry
1389	Funded	White, Not of Hispanic Origin	Non-Profit
1390	Not Funded	Asian	R01 & R01 Equiv
1391	Not Funded	Asian	Other Federal
1392	Not Funded	Asian	Non-Profit
1393	Not Funded	Asian	Other Federal
1394	Funded	White, Not of Hispanic Origin	R01 & R01 Equiv
1395	Not Funded	White, Not of Hispanic Origin	R01 & R01 Equiv
1396	Not Funded	White, Not of Hispanic Origin	R01 & R01 Equiv
1397	Funded	White, Not of Hispanic Origin	R01 & R01 Equiv
1398	Funded	White, Not of Hispanic Origin	Other Federal
1399	Not Funded	White, Not of Hispanic Origin	R01 & R01 Equiv
1400	Not Funded	White, Not of Hispanic Origin	Other Federal
1401	Not Funded	White, Not of Hispanic Origin	R01 & R01 Equiv
1402	Not Funded	White, Not of Hispanic Origin	R01 & R01 Equiv
1403	Not Funded	White, Not of Hispanic Origin	Other Federal
1404	Not Funded	White, Not of Hispanic Origin	R01 & R01 Equiv
1405	Not Funded	White, Not of Hispanic Origin	R01 & R01 Equiv
1406	Not Funded	White, Not of Hispanic Origin	Other Federal
1407	Not Funded	White, Not of Hispanic Origin	Non-Profit
1408	Not Funded	White, Not of Hispanic Origin	Other Federal
1409	Funded	White, Not of Hispanic Origin	Other Federal
1410	Funded	White, Not of Hispanic Origin	Other Federal
1411	Funded	White, Not of Hispanic Origin	R01 & R01 Equiv
1412	Funded	White, Not of Hispanic Origin	R01 & R01 Equiv
1413	Not Funded	White, Not of Hispanic Origin	Other Federal
1414	Not Funded	White, Not of Hispanic Origin	Other Federal
1415	Not Funded	White, Not of Hispanic Origin	Other Federal
1416	Not Funded	Asian	Non-Profit
1417	Not Funded	Asian	Non-Profit
1418	Not Funded	Asian	Non-Profit
1419	Funded	White, Not of Hispanic Origin	Other Federal
1420	Funded	White, Not of Hispanic Origin	Other Federal
1421	Not Funded	White, Not of Hispanic Origin	R01 & R01 Equiv
1422	Not Funded	White, Not of Hispanic Origin	Other Federal
1423	Funded	White, Not of Hispanic Origin	R01 & R01 Equiv
1424	Not Funded	White, Not of Hispanic Origin	Non-Profit
1425	Funded	White, Not of Hispanic Origin	R01 & R01 Equiv
1426	Not Funded	White, Not of Hispanic Origin	Other Federal
1427	Not Funded	White, Not of Hispanic Origin	R01 & R01 Equiv
1428	Not Funded	White, Not of Hispanic Origin	R01 & R01 Equiv
1429	Funded	White, Not of Hispanic Origin	Other Federal
1430	Not Funded	White, Not of Hispanic Origin	Other Federal
1431	Not Funded	White, Not of Hispanic Origin	Other Federal
1432	Not Funded	White, Not of Hispanic Origin	R01 & R01 Equiv
1433	Not Funded	White, Not of Hispanic Origin	Other Federal
1434	Not Funded	White, Not of Hispanic Origin	Other Federal
1435	Not Funded	White, Not of Hispanic Origin	R01 & R01 Equiv
1436	Not Funded	White, Not of Hispanic Origin	Other Federal
1437	Not Funded	White, Not of Hispanic Origin	R01 & R01 Equiv
1438	Not Funded	White, Not of Hispanic Origin	R01 & R01 Equiv
1439	Funded	Asian	Non-Profit
1440	Not Funded	Asian	Non-Profit
1441	Not Funded	Asian	Non-Profit
1442	Not Funded	Asian	Non-Profit
1443	Not Funded	Asian	Other Federal
1444	Not Funded	Asian	Non-Profit
1445	Not Funded	Asian	Other Federal
1446	Not Funded	Asian	Non-Profit
1447	Not Funded	Asian	R01 & R01 Equiv
1448	Funded	Asian	Non-Profit
1449	Funded	Asian	Other Federal
1450	Not Funded	Asian	Non-Profit
1451	Not Funded	Asian	Non-Profit
1452	Funded	Asian	Non-Profit
1453	Not Funded	Asian	R01 & R01 Equiv
1454	Not Funded	Asian	Non-Profit
1455	Not Funded	Asian	R01 & R01 Equiv
1456	Not Funded	Asian	R01 & R01 Equiv
1457	Not Funded	Asian	Non-Profit
1458	Not Funded	Asian	Other Federal
1459	Not Funded	Asian	R01 & R01 Equiv
1460	Not Funded	Asian	R01 & R01 Equiv
1461	Not Funded	Asian	R01 & R01 Equiv
1462	Not Funded	White, Not of Hispanic Origin	Non-Profit
1463	Not Funded	White, Not of Hispanic Origin	Non-Profit
1464	Not Funded	White, Not of Hispanic Origin	Non-Profit
1465	Funded	White, Not of Hispanic Origin	Non-Profit
1466	Funded	White, Not of Hispanic Origin	Non-Profit
1467	Funded	White, Not of Hispanic Origin	Non-Profit
1468	Funded	White, Not of Hispanic Origin	Non-Profit
1469	Funded	White, Not of Hispanic Origin	Other Federal
1470	Funded	White, Not of Hispanic Origin	Non-Profit
1471	Funded	White, Not of Hispanic Origin	Industry
1472	Not Funded	Asian	R01 & R01 Equiv
1473	Not Funded	Asian	Other Federal
1474	Funded	Asian	Industry
1475	Not Funded	Asian	Non-Profit
1476	Not Funded	Asian	Non-Profit
1477	Funded	Asian	Industry
1478	Not Funded	Asian	R01 & R01 Equiv
1479	Not Funded	Asian	R01 & R01 Equiv
1480	Not Funded	Asian	R01 & R01 Equiv
1481	Not Funded	Asian	Other Federal
1482	Not Funded	Asian	R01 & R01 Equiv
1483	Funded	Asian	Industry
1484	Not Funded	Asian	R01 & R01 Equiv
1485	Funded	Black/African American	Non-Profit
1486	Not Funded	Black/African American	Non-Profit
1487	Not Funded	Black/African American	Non-Profit
1488	Not Funded	Black/African American	R01 & R01 Equiv
1489	Not Funded	Black/African American	R01 & R01 Equiv
1490	Not Funded	Black/African American	Non-Profit
1491	Not Funded	Black/African American	Non-Profit
1492	Not Funded	Black/African American	Other Federal
1493	Not Funded	Black/African American	Non-Profit
1494	Funded	Black/African American	Non-Profit
1495	Not Funded	Black/African American	R01 & R01 Equiv
1496	Not Funded	Black/African American	R01 & R01 Equiv
1497	Not Funded	Black/African American	Other Federal
1498	Funded	White, Not of Hispanic Origin	Industry
1499	Funded	White, Not of Hispanic Origin	Industry
1500	Not Funded	Asian	Non-Profit
1501	Not Funded	White, Not of Hispanic Origin	R01 & R01 Equiv
1502	Not Funded	White, Not of Hispanic Origin	R01 & R01 Equiv
1503	Funded	White, Not of Hispanic Origin	R01 & R01 Equiv
1504	Not Funded	White, Not of Hispanic Origin	Non-Profit
1505	Not Funded	White, Not of Hispanic Origin	Non-Profit
1506	Not Funded	White, Not of Hispanic Origin	Other Federal
1507	Not Funded	White, Not of Hispanic Origin	R01 & R01 Equiv
1508	Not Funded	White, Not of Hispanic Origin	R01 & R01 Equiv
1509	Not Funded	White, Not of Hispanic Origin	Other Federal
1510	Funded	Asian	Other Federal
1511	Funded	Asian	Non-Profit
1512	Funded	Asian	R01 & R01 Equiv
1513	Funded	Asian	R01 & R01 Equiv
1514	Not Funded	Asian	Other Federal
1515	Not Funded	Asian	R01 & R01 Equiv
1516	Not Funded	Asian	R01 & R01 Equiv
1517	Not Funded	White, Not of Hispanic Origin	Other Federal
1518	Not Funded	Asian	Non-Profit
1519	Not Funded	White, Not of Hispanic Origin	Non-Profit
1520	Funded	White, Not of Hispanic Origin	Non-Profit
1521	Funded	White, Not of Hispanic Origin	Non-Profit
1522	Funded	White, Not of Hispanic Origin	Other Federal
1523	Not Funded	White, Not of Hispanic Origin	Non-Profit
1524	Not Funded	White, Not of Hispanic Origin	R01 & R01 Equiv
1525	Not Funded	White, Not of Hispanic Origin	Non-Profit
1526	Not Funded	White, Not of Hispanic Origin	R01 & R01 Equiv
1527	Not Funded	White, Not of Hispanic Origin	Non-Profit
1528	Not Funded	White, Not of Hispanic Origin	Other Federal
1529	Funded	White, Not of Hispanic Origin	R01 & R01 Equiv
1530	Not Funded	White, Not of Hispanic Origin	Other Federal
1531	Not Funded	White, Not of Hispanic Origin	Other Federal
1532	Not Funded	White, Not of Hispanic Origin	Non-Profit
1533	Funded	White, Not of Hispanic Origin	Other Federal
1534	Not Funded	White, Not of Hispanic Origin	Other Federal
1535	Funded	Asian	Industry
1536	Funded	Asian	R01 & R01 Equiv
1537	Not Funded	Asian	Non-Profit
1538	Funded	Hispanic/Latino	Non-Profit
1539	Funded	Asian	R01 & R01 Equiv
1540	Not Funded	Asian	Other Federal
1541	Not Funded	Asian	R01 & R01 Equiv
1542	Not Funded	Asian	Other Federal
1543	Not Funded	Asian	R01 & R01 Equiv
1544	Not Funded	Asian	Other Federal
1545	Not Funded	Asian	R01 & R01 Equiv
1546	Not Funded	Asian	R01 & R01 Equiv
1547	Not Funded	Asian	R01 & R01 Equiv
1548	Not Funded	Asian	R01 & R01 Equiv
1549	Not Funded	Asian	Other Federal
1550	Not Funded	Asian	R01 & R01 Equiv
1551	Not Funded	Asian	R01 & R01 Equiv
1552	Funded	Two or More Races	R01 & R01 Equiv
1553	Not Funded	Two or More Races	Other Federal
1554	Not Funded	Two or More Races	Other Federal
1555	Not Funded	Two or More Races	R01 & R01 Equiv
1556	Not Funded	Two or More Races	Other Federal
1557	Not Funded	Two or More Races	R01 & R01 Equiv
1558	Not Funded	Two or More Races	Other Federal
1559	Not Funded	White, Not of Hispanic Origin	Non-Profit
1560	Not Funded	White, Not of Hispanic Origin	Other Federal
1561	Not Funded	White, Not of Hispanic Origin	Other Federal
1562	Funded	White, Not of Hispanic Origin	Non-Profit
1563	Funded	Not Indicated	Non-Profit
1564	Funded	Not Indicated	Other Federal
1565	Not Funded	Not Indicated	R01 & R01 Equiv
1566	Not Funded	Not Indicated	Other Federal
1567	Funded	Not Indicated	Industry
1568	Not Funded	Not Indicated	R01 & R01 Equiv
1569	Not Funded	Not Indicated	Non-Profit
1570	Not Funded	Not Indicated	Non-Profit
1571	Not Funded	Not Indicated	R01 & R01 Equiv
1572	Not Funded	Not Indicated	R01 & R01 Equiv
1573	Funded	White, Not of Hispanic Origin	Non-Profit
1574	Funded	White, Not of Hispanic Origin	Non-Profit
1575	Not Funded	White, Not of Hispanic Origin	R01 & R01 Equiv
1576	Not Funded	White, Not of Hispanic Origin	R01 & R01 Equiv
1577	Not Funded	White, Not of Hispanic Origin	Other Federal
1578	Not Funded	White, Not of Hispanic Origin	Non-Profit
1579	Not Funded	White, Not of Hispanic Origin	Non-Profit
1580	Not Funded	White, Not of Hispanic Origin	R01 & R01 Equiv
1581	Not Funded	White, Not of Hispanic Origin	Non-Profit
1582	Not Funded	White, Not of Hispanic Origin	R01 & R01 Equiv
1583	Funded	White, Not of Hispanic Origin	Other Federal
1584	Not Funded	White, Not of Hispanic Origin	Non-Profit
1585	Not Funded	White, Not of Hispanic Origin	Non-Profit
1586	Not Funded	White, Not of Hispanic Origin	Other Federal
1587	Funded	White, Not of Hispanic Origin	Other Federal
1588	Not Funded	White, Not of Hispanic Origin	Other Federal
1589	Funded	White, Not of Hispanic Origin	Industry
1590	Not Funded	White, Not of Hispanic Origin	R01 & R01 Equiv
1591	Not Funded	White, Not of Hispanic Origin	Industry
1592	Funded	White, Not of Hispanic Origin	R01 & R01 Equiv
1593	Not Funded	White, Not of Hispanic Origin	R01 & R01 Equiv
1594	Funded	White, Not of Hispanic Origin	R01 & R01 Equiv
1595	Funded	White, Not of Hispanic Origin	R01 & R01 Equiv
1596	Not Funded	White, Not of Hispanic Origin	Non-Profit
1597	Funded	White, Not of Hispanic Origin	R01 & R01 Equiv
1598	Funded	White, Not of Hispanic Origin	R01 & R01 Equiv
1599	Not Funded	White, Not of Hispanic Origin	Non-Profit
1600	Funded	White, Not of Hispanic Origin	R01 & R01 Equiv
1601	Funded	White, Not of Hispanic Origin	Non-Profit
1602	Not Funded	White, Not of Hispanic Origin	R01 & R01 Equiv
1603	Not Funded	White, Not of Hispanic Origin	R01 & R01 Equiv
1604	Not Funded	Asian	Non-Profit
1605	Funded	Asian	Non-Profit
1606	Not Funded	Asian	Non-Profit
1607	Not Funded	Asian	Non-Profit
1608	Funded	Asian	Industry
1609	Funded	Asian	Non-Profit
1610	Funded	Asian	Non-Profit
1611	Not Funded	Asian	Non-Profit
1612	Funded	Asian	Non-Profit
1613	Not Funded	Asian	Non-Profit
1614	Not Funded	Asian	Non-Profit
1615	Not Funded	Asian	Non-Profit
1616	Funded	Asian	Non-Profit
1617	Funded	White, Not of Hispanic Origin	Other Federal
1618	Funded	White, Not of Hispanic Origin	R01 & R01 Equiv
1619	Not Funded	White, Not of Hispanic Origin	Non-Profit
1620	Not Funded	White, Not of Hispanic Origin	R01 & R01 Equiv
1621	Not Funded	White, Not of Hispanic Origin	Non-Profit
1622	Funded	White, Not of Hispanic Origin	Other Federal
1623	Funded	White, Not of Hispanic Origin	Non-Profit
1624	Not Funded	White, Not of Hispanic Origin	Industry
1625	Not Funded	White, Not of Hispanic Origin	Other Federal
1626	Not Funded	White, Not of Hispanic Origin	R01 & R01 Equiv
1627	Not Funded	White, Not of Hispanic Origin	Other Federal
1628	Not Funded	White, Not of Hispanic Origin	R01 & R01 Equiv
1629	Funded	White, Not of Hispanic Origin	Non-Profit
1630	Not Funded	White, Not of Hispanic Origin	Other Federal
1631	Funded	White, Not of Hispanic Origin	Industry
1632	Funded	Hispanic/Latino	R01 & R01 Equiv
1633	Funded	Hispanic/Latino	R01 & R01 Equiv
1634	Funded	Hispanic/Latino	R01 & R01 Equiv
1635	Funded	Hispanic/Latino	R01 & R01 Equiv
1636	Funded	Hispanic/Latino	R01 & R01 Equiv
1637	Funded	Hispanic/Latino	R01 & R01 Equiv
1638	Funded	Hispanic/Latino	R01 & R01 Equiv
1639	Not Funded	Hispanic/Latino	R01 & R01 Equiv
1640	Funded	Hispanic/Latino	Non-Profit
1641	Not Funded	Hispanic/Latino	Other Federal
1642	Funded	Hispanic/Latino	Non-Profit
1643	Funded	Hispanic/Latino	R01 & R01 Equiv
1644	Funded	Hispanic/Latino	R01 & R01 Equiv
1645	Not Funded	Hispanic/Latino	Non-Profit
1646	Not Funded	Hispanic/Latino	Non-Profit
1647	Funded	Hispanic/Latino	Non-Profit
1648	Not Funded	Hispanic/Latino	Non-Profit
1649	Not Funded	Hispanic/Latino	Other Federal
1650	Not Funded	Hispanic/Latino	Other Federal
1651	Funded	Hispanic/Latino	Non-Profit
1652	Funded	Hispanic/Latino	Non-Profit
1653	Funded	Hispanic/Latino	R01 & R01 Equiv
1654	Funded	Hispanic/Latino	Non-Profit
1655	Not Funded	Hispanic/Latino	Other Federal
1656	Funded	Hispanic/Latino	Other Federal
1657	Funded	Hispanic/Latino	R01 & R01 Equiv
1658	Funded	Hispanic/Latino	Industry
1659	Funded	Hispanic/Latino	Industry
1660	Not Funded	Hispanic/Latino	Other Federal
1661	Not Funded	Hispanic/Latino	Other Federal
1662	Funded	White, Not of Hispanic Origin	Non-Profit
1663	Funded	White, Not of Hispanic Origin	R01 & R01 Equiv
1664	Funded	White, Not of Hispanic Origin	Other Federal
1665	Not Funded	White, Not of Hispanic Origin	Non-Profit
1666	Not Funded	White, Not of Hispanic Origin	Other Federal
1667	Funded	White, Not of Hispanic Origin	Other Federal
1668	Not Funded	White, Not of Hispanic Origin	Non-Profit
1669	Not Funded	White, Not of Hispanic Origin	R01 & R01 Equiv
1670	Not Funded	White, Not of Hispanic Origin	Non-Profit
1671	Not Funded	White, Not of Hispanic Origin	Non-Profit
1672	Not Funded	White, Not of Hispanic Origin	Non-Profit
1673	Not Funded	White, Not of Hispanic Origin	R01 & R01 Equiv
1674	Not Funded	White, Not of Hispanic Origin	Other Federal
1675	Funded	White, Not of Hispanic Origin	R01 & R01 Equiv
1676	Not Funded	White, Not of Hispanic Origin	R01 & R01 Equiv
1677	Not Funded	White, Not of Hispanic Origin	Non-Profit
1678	Not Funded	White, Not of Hispanic Origin	Other Federal
1679	Not Funded	White, Not of Hispanic Origin	Industry
1680	Not Funded	White, Not of Hispanic Origin	Other Federal
1681	Not Funded	White, Not of Hispanic Origin	Other Federal
1682	Not Funded	White, Not of Hispanic Origin	Other Federal
1683	Funded	White, Not of Hispanic Origin	Other Federal
1684	Not Funded	White, Not of Hispanic Origin	Non-Profit
1685	Not Funded	White, Not of Hispanic Origin	Other Federal
1686	Not Funded	White, Not of Hispanic Origin	R01 & R01 Equiv
1687	Not Funded	Two or More Races	Industry
1688	Not Funded	Two or More Races	Other Federal
1689	Not Funded	Two or More Races	Non-Profit
1690	Not Funded	Two or More Races	Other Federal
1691	Not Funded	White, Not of Hispanic Origin	R01 & R01 Equiv
1692	Not Funded	White, Not of Hispanic Origin	R01 & R01 Equiv
1693	Not Funded	White, Not of Hispanic Origin	R01 & R01 Equiv
1694	Not Funded	White, Not of Hispanic Origin	R01 & R01 Equiv
1695	Not Funded	White, Not of Hispanic Origin	Non-Profit
1696	Funded	White, Not of Hispanic Origin	Other Federal
1697	Not Funded	White, Not of Hispanic Origin	Other Federal
1698	Funded	White, Not of Hispanic Origin	Other Federal
1699	Funded	White, Not of Hispanic Origin	Other Federal
1700	Not Funded	White, Not of Hispanic Origin	Other Federal
1701	Not Funded	White, Not of Hispanic Origin	Other Federal
1702	Funded	White, Not of Hispanic Origin	R01 & R01 Equiv
1703	Not Funded	White, Not of Hispanic Origin	Other Federal
1704	Funded	White, Not of Hispanic Origin	Other Federal
1705	Not Funded	White, Not of Hispanic Origin	Non-Profit
1706	Not Funded	White, Not of Hispanic Origin	R01 & R01 Equiv
1707	Not Funded	White, Not of Hispanic Origin	Other Federal
1708	Not Funded	White, Not of Hispanic Origin	Non-Profit
1709	Funded	White, Not of Hispanic Origin	Other Federal
1710	Funded	White, Not of Hispanic Origin	Other Federal
1711	Not Funded	White, Not of Hispanic Origin	R01 & R01 Equiv
1712	Not Funded	White, Not of Hispanic Origin	Other Federal
1713	Funded	White, Not of Hispanic Origin	EXCLUDED
1714	Not Funded	White, Not of Hispanic Origin	Non-Profit
1715	Not Funded	White, Not of Hispanic Origin	Non-Profit
1716	Not Funded	White, Not of Hispanic Origin	Non-Profit
1717	Not Funded	Black/African American	Other Federal
1718	Not Funded	Black/African American	R01 & R01 Equiv
1719	Not Funded	Black/African American	R01 & R01 Equiv
1720	Not Funded	Black/African American	R01 & R01 Equiv
1721	Not Funded	Black/African American	Other Federal
1722	Not Funded	Black/African American	Other Federal
1723	Funded	Black/African American	Non-Profit
1724	Funded	Black/African American	Other Federal
1725	Funded	White, Not of Hispanic Origin	Other Federal
1726	Not Funded	Asian	Other Federal
1727	Not Funded	Asian	Non-Profit
1728	Not Funded	Asian	R01 & R01 Equiv
1729	Not Funded	Asian	Other Federal
1730	Not Funded	Asian	Other Federal
1731	Not Funded	White, Not of Hispanic Origin	Non-Profit
1732	Not Funded	White, Not of Hispanic Origin	Non-Profit
1733	Not Funded	White, Not of Hispanic Origin	Non-Profit
1734	Not Funded	White, Not of Hispanic Origin	Other Federal
1735	Not Funded	White, Not of Hispanic Origin	Non-Profit
1736	Not Funded	White, Not of Hispanic Origin	Non-Profit
1737	Not Funded	White, Not of Hispanic Origin	Non-Profit
1738	Funded	White, Not of Hispanic Origin	Non-Profit
1739	Funded	Asian	Non-Profit
1740	Funded	Asian	Other Federal
1741	Not Funded	Asian	Non-Profit
1742	Not Funded	Asian	Other Federal
1743	Funded	White, Not of Hispanic Origin	Other Federal
1744	Not Funded	White, Not of Hispanic Origin	Other Federal
1745	Funded	White, Not of Hispanic Origin	Non-Profit
1746	Funded	White, Not of Hispanic Origin	Non-Profit
1747	Funded	White, Not of Hispanic Origin	Other Federal
1748	Funded	White, Not of Hispanic Origin	Other Federal
1749	Funded	White, Not of Hispanic Origin	R01 & R01 Equiv
1750	Not Funded	White, Not of Hispanic Origin	R01 & R01 Equiv
1751	Not Funded	White, Not of Hispanic Origin	Other Federal
1752	Funded	White, Not of Hispanic Origin	R01 & R01 Equiv
1753	Funded	Asian	Non-Profit
1754	Not Funded	Black/African American	Non-Profit
1755	Not Funded	White, Not of Hispanic Origin	Non-Profit
1756	Funded	White, Not of Hispanic Origin	Industry
1757	Not Funded	White, Not of Hispanic Origin	R01 & R01 Equiv
1758	Not Funded	White, Not of Hispanic Origin	R01 & R01 Equiv
1759	Not Funded	White, Not of Hispanic Origin	Non-Profit
1760	Not Funded	White, Not of Hispanic Origin	Non-Profit
1761	Not Funded	White, Not of Hispanic Origin	Other Federal
1762	Not Funded	White, Not of Hispanic Origin	Other Federal
1763	Not Funded	White, Not of Hispanic Origin	Other Federal
1764	Not Funded	White, Not of Hispanic Origin	R01 & R01 Equiv
1765	Not Funded	White, Not of Hispanic Origin	R01 & R01 Equiv
1766	Funded	White, Not of Hispanic Origin	Non-Profit
1767	Not Funded	White, Not of Hispanic Origin	Non-Profit
1768	Not Funded	White, Not of Hispanic Origin	Non-Profit
1769	Not Funded	White, Not of Hispanic Origin	Other Federal
1770	Funded	White, Not of Hispanic Origin	Industry
1771	Funded	White, Not of Hispanic Origin	Other Federal
1772	Not Funded	White, Not of Hispanic Origin	Non-Profit
1773	Not Funded	White, Not of Hispanic Origin	Other Federal
1774	Not Funded	White, Not of Hispanic Origin	Other Federal
1775	Funded	White, Not of Hispanic Origin	Non-Profit
1776	Not Funded	White, Not of Hispanic Origin	Other Federal
1777	Not Funded	Hispanic/Latino	Other Federal
1778	Funded	Hispanic/Latino	Other Federal
1779	Funded	White, Not of Hispanic Origin	Non-Profit
1780	Funded	White, Not of Hispanic Origin	Non-Profit
1781	Funded	White, Not of Hispanic Origin	Non-Profit
1782	Funded	White, Not of Hispanic Origin	Non-Profit
1783	Funded	White, Not of Hispanic Origin	Non-Profit
1784	Funded	White, Not of Hispanic Origin	Non-Profit
1785	Funded	White, Not of Hispanic Origin	Non-Profit
1786	Funded	White, Not of Hispanic Origin	Non-Profit
1787	Funded	White, Not of Hispanic Origin	Non-Profit
1788	Funded	White, Not of Hispanic Origin	Non-Profit
1789	Funded	White, Not of Hispanic Origin	Non-Profit
1790	Funded	White, Not of Hispanic Origin	Non-Profit
1791	Funded	White, Not of Hispanic Origin	Non-Profit
1792	Funded	White, Not of Hispanic Origin	Non-Profit
1793	Funded	White, Not of Hispanic Origin	Non-Profit
1794	Funded	White, Not of Hispanic Origin	Non-Profit
1795	Funded	White, Not of Hispanic Origin	Non-Profit
1796	Funded	White, Not of Hispanic Origin	Non-Profit
1797	Funded	White, Not of Hispanic Origin	Non-Profit
1798	Funded	White, Not of Hispanic Origin	Non-Profit
1799	Funded	White, Not of Hispanic Origin	Non-Profit
1800	Funded	White, Not of Hispanic Origin	Non-Profit
1801	Funded	White, Not of Hispanic Origin	Non-Profit
1802	Funded	White, Not of Hispanic Origin	Non-Profit
1803	Not Funded	Asian	Non-Profit
1804	Funded	Asian	Other Federal
1805	Funded	Asian	Non-Profit
1806	Not Funded	Asian	Other Federal
1807	Funded	Asian	Other Federal
1808	Not Funded	Asian	Non-Profit
1809	Not Funded	Asian	R01 & R01 Equiv
1810	Funded	Black/African American	R01 & R01 Equiv
1811	Funded	Black/African American	R01 & R01 Equiv
1812	Not Funded	Black/African American	R01 & R01 Equiv
1813	Not Funded	Black/African American	Other Federal
1814	Funded	Black/African American	R01 & R01 Equiv
1815	Funded	White, Not of Hispanic Origin	R01 & R01 Equiv
1816	Funded	White, Not of Hispanic Origin	Industry
1817	Funded	White, Not of Hispanic Origin	Non-Profit
1818	Not Funded	White, Not of Hispanic Origin	Other Federal
1819	Funded	White, Not of Hispanic Origin	R01 & R01 Equiv
1820	Funded	White, Not of Hispanic Origin	Other Federal
1821	Funded	White, Not of Hispanic Origin	Industry
1822	Funded	Asian	Other Federal
1823	Not Funded	Asian	Non-Profit
1824	Funded	Asian	Other Federal
1825	Funded	White, Not of Hispanic Origin	Other Federal
1826	Not Funded	White, Not of Hispanic Origin	R01 & R01 Equiv
1827	Funded	White, Not of Hispanic Origin	Other Federal
1828	Funded	White, Not of Hispanic Origin	R01 & R01 Equiv
1829	Funded	White, Not of Hispanic Origin	R01 & R01 Equiv
1830	Not Funded	White, Not of Hispanic Origin	Other Federal
1831	Not Funded	White, Not of Hispanic Origin	Other Federal
1832	Funded	White, Not of Hispanic Origin	Industry
1833	Not Funded	White, Not of Hispanic Origin	Non-Profit
1834	Not Funded	White, Not of Hispanic Origin	Other Federal
1835	Not Funded	White, Not of Hispanic Origin	Other Federal
1836	Not Funded	White, Not of Hispanic Origin	Other Federal
1837	Not Funded	White, Not of Hispanic Origin	Other Federal
1838	Funded	White, Not of Hispanic Origin	Other Federal
1839	Funded	White, Not of Hispanic Origin	Other Federal
1840	Not Funded	White, Not of Hispanic Origin	Other Federal
1841	Not Funded	White, Not of Hispanic Origin	Other Federal
1842	Not Funded	White, Not of Hispanic Origin	Other Federal
1843	Funded	White, Not of Hispanic Origin	Non-Profit
1844	Funded	White, Not of Hispanic Origin	Other Federal
1845	Funded	White, Not of Hispanic Origin	Other Federal
1846	Not Funded	White, Not of Hispanic Origin	R01 & R01 Equiv
1847	Not Funded	White, Not of Hispanic Origin	R01 & R01 Equiv
1848	Not Funded	White, Not of Hispanic Origin	Other Federal
1849	Funded	White, Not of Hispanic Origin	Other Federal
1850	Funded	White, Not of Hispanic Origin	Other Federal
1851	Funded	White, Not of Hispanic Origin	R01 & R01 Equiv
1852	Not Funded	White, Not of Hispanic Origin	R01 & R01 Equiv
1853	Not Funded	White, Not of Hispanic Origin	Other Federal
1854	Not Funded	White, Not of Hispanic Origin	Non-Profit
1855	Funded	White, Not of Hispanic Origin	R01 & R01 Equiv
1856	Not Funded	White, Not of Hispanic Origin	Other Federal
1857	Not Funded	White, Not of Hispanic Origin	R01 & R01 Equiv
1858	Funded	White, Not of Hispanic Origin	R01 & R01 Equiv
1859	Funded	White, Not of Hispanic Origin	R01 & R01 Equiv
1860	Funded	White, Not of Hispanic Origin	R01 & R01 Equiv
1861	Not Funded	White, Not of Hispanic Origin	R01 & R01 Equiv
1862	Not Funded	White, Not of Hispanic Origin	R01 & R01 Equiv
1863	Funded	White, Not of Hispanic Origin	Non-Profit
1864	Not Funded	White, Not of Hispanic Origin	Non-Profit
1865	Not Funded	White, Not of Hispanic Origin	R01 & R01 Equiv
1866	Not Funded	White, Not of Hispanic Origin	Non-Profit
1867	Funded	White, Not of Hispanic Origin	R01 & R01 Equiv
1868	Funded	White, Not of Hispanic Origin	R01 & R01 Equiv
1869	Funded	White, Not of Hispanic Origin	R01 & R01 Equiv
1870	Funded	White, Not of Hispanic Origin	R01 & R01 Equiv
1871	Funded	White, Not of Hispanic Origin	R01 & R01 Equiv
1872	Not Funded	White, Not of Hispanic Origin	Other Federal
1873	Not Funded	White, Not of Hispanic Origin	R01 & R01 Equiv
1874	Not Funded	White, Not of Hispanic Origin	R01 & R01 Equiv
1875	Not Funded	White, Not of Hispanic Origin	Other Federal
1876	Not Funded	White, Not of Hispanic Origin	Non-Profit
1877	Not Funded	White, Not of Hispanic Origin	Other Federal
1878	Not Funded	White, Not of Hispanic Origin	Other Federal
1879	Not Funded	White, Not of Hispanic Origin	R01 & R01 Equiv
1880	Not Funded	White, Not of Hispanic Origin	Other Federal
1881	Not Funded	White, Not of Hispanic Origin	Non-Profit
1882	Not Funded	White, Not of Hispanic Origin	Non-Profit
1883	Not Funded	White, Not of Hispanic Origin	Non-Profit
1884	Not Funded	White, Not of Hispanic Origin	R01 & R01 Equiv
1885	Funded	White, Not of Hispanic Origin	R01 & R01 Equiv
1886	Not Funded	White, Not of Hispanic Origin	R01 & R01 Equiv
1887	Funded	White, Not of Hispanic Origin	Non-Profit
1888	Funded	White, Not of Hispanic Origin	Industry
1889	Not Funded	White, Not of Hispanic Origin	R01 & R01 Equiv
1890	Not Funded	White, Not of Hispanic Origin	R01 & R01 Equiv
1891	Not Funded	White, Not of Hispanic Origin	Non-Profit
1892	Not Funded	White, Not of Hispanic Origin	Other Federal
1893	Funded	White, Not of Hispanic Origin	R01 & R01 Equiv
1894	Not Funded	White, Not of Hispanic Origin	R01 & R01 Equiv
1895	Funded	White, Not of Hispanic Origin	R01 & R01 Equiv
1896	Not Funded	White, Not of Hispanic Origin	R01 & R01 Equiv
1897	Not Funded	White, Not of Hispanic Origin	R01 & R01 Equiv
1898	Funded	White, Not of Hispanic Origin	Non-Profit
1899	Funded	Asian	Other Federal
1900	Funded	Asian	Non-Profit
1901	Not Funded	Asian	Non-Profit
1902	Funded	Asian	R01 & R01 Equiv
1903	Not Funded	Asian	Non-Profit
1904	Funded	White, Not of Hispanic Origin	Other Federal
1905	Funded	White, Not of Hispanic Origin	R01 & R01 Equiv
1906	Not Funded	White, Not of Hispanic Origin	R01 & R01 Equiv
1907	Not Funded	Asian	Non-Profit
1908	Not Funded	White, Not of Hispanic Origin	Non-Profit
1909	Not Funded	White, Not of Hispanic Origin	Non-Profit
1910	Not Funded	White, Not of Hispanic Origin	Non-Profit
1911	Not Funded	White, Not of Hispanic Origin	Other Federal
1912	Funded	White, Not of Hispanic Origin	Non-Profit
1913	Not Funded	White, Not of Hispanic Origin	Non-Profit
1914	Not Funded	White, Not of Hispanic Origin	Non-Profit
1915	Funded	White, Not of Hispanic Origin	Non-Profit
1916	Not Funded	White, Not of Hispanic Origin	R01 & R01 Equiv
1917	Not Funded	White, Not of Hispanic Origin	R01 & R01 Equiv
1918	Not Funded	White, Not of Hispanic Origin	Non-Profit
1919	Not Funded	White, Not of Hispanic Origin	Other Federal
1920	Funded	White, Not of Hispanic Origin	Other Federal
1921	Not Funded	White, Not of Hispanic Origin	Other Federal
1922	Funded	Asian	Non-Profit
1923	Funded	Asian	Non-Profit
1924	Funded	Asian	Non-Profit
1925	Funded	Asian	Non-Profit
1926	Funded	Asian	Other Federal
1927	Funded	Asian	Non-Profit
1928	Not Funded	Asian	R01 & R01 Equiv
1929	Funded	Asian	Non-Profit
1930	Funded	Asian	Non-Profit
1931	Not Funded	Asian	Non-Profit
1932	Funded	Asian	Other Federal
1933	Not Funded	White, Not of Hispanic Origin	R01 & R01 Equiv
1934	Funded	White, Not of Hispanic Origin	R01 & R01 Equiv
1935	Funded	Asian	Other Federal
1936	Not Funded	Asian	Non-Profit
1937	Not Funded	Asian	Non-Profit
1938	Not Funded	Black/African American	R01 & R01 Equiv
1939	Not Funded	Black/African American	R01 & R01 Equiv
1940	Not Funded	Black/African American	Non-Profit
1941	Funded	Black/African American	Non-Profit
1942	Funded	Black/African American	R01 & R01 Equiv
1943	Not Funded	Black/African American	R01 & R01 Equiv
1944	Not Funded	Black/African American	R01 & R01 Equiv
1945	Not Funded	Black/African American	Non-Profit
1946	Not Funded	Black/African American	Other Federal
1947	Not Funded	White, Not of Hispanic Origin	Other Federal
1948	Not Funded	White, Not of Hispanic Origin	R01 & R01 Equiv
1949	Funded	White, Not of Hispanic Origin	R01 & R01 Equiv
1950	Not Funded	White, Not of Hispanic Origin	R01 & R01 Equiv
1951	Not Funded	White, Not of Hispanic Origin	Non-Profit
1952	Not Funded	White, Not of Hispanic Origin	Other Federal
1953	Not Funded	White, Not of Hispanic Origin	Other Federal
1954	Not Funded	White, Not of Hispanic Origin	Non-Profit
1955	Funded	White, Not of Hispanic Origin	Industry
1956	Not Funded	White, Not of Hispanic Origin	Other Federal
1957	Not Funded	White, Not of Hispanic Origin	R01 & R01 Equiv
1958	Not Funded	White, Not of Hispanic Origin	R01 & R01 Equiv
1959	Funded	White, Not of Hispanic Origin	Industry
1960	Not Funded	White, Not of Hispanic Origin	Non-Profit
1961	Funded	White, Not of Hispanic Origin	Industry
1962	Not Funded	White, Not of Hispanic Origin	R01 & R01 Equiv
1963	Not Funded	White, Not of Hispanic Origin	Non-Profit
1964	Not Funded	White, Not of Hispanic Origin	Other Federal
1965	Not Funded	White, Not of Hispanic Origin	R01 & R01 Equiv
1966	Not Funded	White, Not of Hispanic Origin	Other Federal
1967	Not Funded	White, Not of Hispanic Origin	R01 & R01 Equiv
1968	Not Funded	White, Not of Hispanic Origin	Other Federal
1969	Not Funded	White, Not of Hispanic Origin	Other Federal
1970	Not Funded	White, Not of Hispanic Origin	R01 & R01 Equiv
1971	Not Funded	White, Not of Hispanic Origin	R01 & R01 Equiv
1972	Not Funded	White, Not of Hispanic Origin	Other Federal
1973	Funded	White, Not of Hispanic Origin	Other Federal
1974	Not Funded	White, Not of Hispanic Origin	Other Federal
1975	Not Funded	Asian	Other Federal
1976	Not Funded	Asian	Other Federal
1977	Not Funded	Asian	Other Federal
1978	Not Funded	Asian	Other Federal
1979	Not Funded	White, Not of Hispanic Origin	Other Federal
1980	Funded	White, Not of Hispanic Origin	Non-Profit
1981	Not Funded	White, Not of Hispanic Origin	R01 & R01 Equiv
1982	Not Funded	White, Not of Hispanic Origin	R01 & R01 Equiv
1983	Not Funded	White, Not of Hispanic Origin	Non-Profit
1984	Not Funded	White, Not of Hispanic Origin	R01 & R01 Equiv
1985	Not Funded	White, Not of Hispanic Origin	R01 & R01 Equiv
1986	Not Funded	White, Not of Hispanic Origin	R01 & R01 Equiv
1987	Funded	White, Not of Hispanic Origin	Non-Profit
1988	Funded	White, Not of Hispanic Origin	Other Federal
1989	Funded	White, Not of Hispanic Origin	Non-Profit
1990	Not Funded	White, Not of Hispanic Origin	Other Federal
1991	Funded	White, Not of Hispanic Origin	Other Federal
1992	Not Funded	White, Not of Hispanic Origin	Non-Profit
1993	Not Funded	White, Not of Hispanic Origin	R01 & R01 Equiv
1994	Not Funded	White, Not of Hispanic Origin	R01 & R01 Equiv
1995	Not Funded	White, Not of Hispanic Origin	Non-Profit
1996	Not Funded	Asian	Other Federal
1997	Not Funded	Asian	Other Federal
1998	Not Funded	Asian	Other Federal
1999	Not Funded	Asian	Other Federal
[truncated: 12,264 more rows]
